# Supplementary material for: (E)-1-{4-[Bis(4-bromo­phen­yl)meth­yl]piperazin-1-yl}-3-(4-eth­oxy-3-meth­oxy­phen­yl)prop-2-en-1-one
Source: Acta Crystallogr Sect E Struct Rep Online. 2011 Dec 14;68(Pt 1):o122. doi: 10.1107/S1600536811052123 (PMC3254469; doi:10.1107/S1600536811052123)
Supplement: Supplementary file 2 [file e-68-0o122-Isup2.hkl]

# 
# h,k,l, Fc-squared, Fo-squared, sigma(Fo-squared) and status flag 
# 
data_I
_shelx_title ' X in P-1' 
_shelx_refln_list_code          4 
_shelx_F_calc_maximum      251.93 
_exptl_crystal_F_000       624.00 
_reflns_d_resolution_high  0.8294 
 
loop_ 
 _symmetry_equiv_pos_as_xyz 
 'x, y, z' 
 '-x, -y, -z' 
 
_cell_length_a     8.5520 
_cell_length_b    10.3550 
_cell_length_c    16.3610 
_cell_angle_alpha  92.850 
_cell_angle_beta  100.520 
_cell_angle_gamma  95.250 
 
_shelx_F_squared_multiplier     1.000 
 
loop_ 
 _refln_index_h 
 _refln_index_k 
 _refln_index_l 
 _refln_F_squared_calc 
 _refln_F_squared_meas 
 _refln_F_squared_sigma 
 _refln_observed_status 
   1   0   0      515.54      561.10     12.58 o 
   2   0   0     9995.86     9999.01     46.73 o 
   3   0   0        7.04        8.84      2.36 o 
   4   0   0      223.55      205.85     22.98 o 
   5   0   0      485.39      534.05     31.63 o 
   6   0   0      231.13      257.88     34.33 o 
   7   0   0       65.29      122.91     40.29 o 
   8   0   0       95.72       71.30     43.43 o 
   9   0   0        4.46       37.77     39.68 o 
  10   0   0       32.95       75.76     33.18 o 
 -10   1   0       27.39       54.36     46.79 o 
  -9   1   0       60.59       19.83     55.77 o 
  -8   1   0       82.41       12.91     57.15 o 
  -7   1   0      410.69      406.05     57.50 o 
  -6   1   0       52.16       78.89     45.19 o 
  -5   1   0     2904.19     3225.44     56.39 o 
  -4   1   0        1.82       27.63     27.63 o 
  -3   1   0     4709.09     4377.02     43.59 o 
  -2   1   0      680.53      710.47     18.68 o 
  -1   1   0      672.68      701.77     16.63 o 
   0   1   0      511.38      501.71      9.63 o 
   1   1   0     7446.38     7735.05     33.34 o 
   2   1   0     3499.54     3342.68     29.36 o 
   3   1   0     6575.52     6027.71     45.78 o 
   4   1   0      603.73      573.76     28.31 o 
   5   1   0      277.20      240.35     31.02 o 
   6   1   0       72.96       37.12     37.12 o 
   7   1   0       61.59      113.06     41.92 o 
   8   1   0       18.82        9.85     44.23 o 
   9   1   0        2.67       16.79     41.51 o 
 -10   2   0       49.20        5.96     44.60 o 
  -9   2   0       14.08       12.16     53.80 o 
  -8   2   0       86.29       28.13     55.02 o 
  -7   2   0      155.10      163.93     55.08 o 
  -6   2   0      102.47       78.96     44.60 o 
  -5   2   0       90.52       92.05     37.03 o 
  -4   2   0      881.68      881.46     34.71 o 
  -3   2   0       55.90       60.58     21.86 o 
  -2   2   0     7850.64     7132.81     48.35 o 
  -1   2   0      176.93      203.32     16.78 o 
   0   2   0      213.11      199.14     13.46 o 
   1   2   0     3470.46     3780.29     29.32 o 
   2   2   0      696.33      664.04     23.51 o 
   3   2   0     2789.55     2965.51     39.81 o 
   4   2   0      192.57      186.86     27.62 o 
   5   2   0      741.29      745.03     38.40 o 
   6   2   0       19.95       41.50     41.50 o 
   7   2   0      243.39      297.89     45.38 o 
   8   2   0       36.20       51.66     45.11 o 
   9   2   0        2.02       20.64     41.66 o 
 -10   3   0        0.17       90.58     41.88 o 
  -9   3   0       50.24       40.20     51.79 o 
  -8   3   0        0.33       56.29     56.29 o 
  -7   3   0      249.60      348.97     55.89 o 
  -6   3   0       43.36       25.51     46.36 o 
  -5   3   0      225.03      174.18     40.99 o 
  -4   3   0       60.88       56.74     13.20 o 
  -3   3   0      867.23      834.13     34.54 o 
  -2   3   0      485.54      465.13     27.41 o 
  -1   3   0     4067.65     4098.69     28.64 o 
   0   3   0     4817.38     4806.90    104.02 o 
   1   3   0      362.26      319.91     18.24 o 
   2   3   0     1970.66     2039.55     33.68 o 
   3   3   0      167.46      170.60     28.30 o 
   4   3   0      153.76      150.48     31.42 o 
   5   3   0      317.35      396.85     41.55 o 
   6   3   0      238.80      295.08     45.18 o 
   7   3   0      774.22      675.52     55.43 o 
   8   3   0      119.73      187.66     45.49 o 
   9   3   0       18.74       42.29     42.29 o 
  -9   4   0       28.41       28.48      8.65 o 
  -8   4   0       12.95       54.04     54.04 o 
  -7   4   0       15.96       54.05     54.05 o 
  -6   4   0        4.57       30.62     47.17 o 
  -5   4   0      343.34      389.18     43.68 o 
  -4   4   0       22.43       78.19     35.26 o 
  -3   4   0     4633.08     4559.83     59.85 o 
  -2   4   0     3921.48     3780.91     56.50 o 
  -1   4   0      260.21      242.13     20.47 o 
   0   4   0     1119.47     1101.67     19.89 o 
   1   4   0     1176.97     1096.16     27.95 o 
   2   4   0     1252.23     1089.03     33.28 o 
   3   4   0     1708.60     1584.46     40.14 o 
   4   4   0      929.14      889.81     41.98 o 
   5   4   0      888.40      929.15     47.56 o 
   6   4   0      263.81      284.67     49.05 o 
   7   4   0       51.83       51.02     51.02 o 
   8   4   0      146.33      127.24     47.96 o 
   9   4   0        0.04       25.52     39.39 o 
  -9   5   0       11.08       79.76     46.87 o 
  -8   5   0        1.85       56.66     56.66 o 
  -7   5   0       16.98       17.48      4.63 o 
  -6   5   0        3.54       23.04     51.24 o 
  -5   5   0       87.94      152.12     49.47 o 
  -4   5   0      164.63      159.64     44.85 o 
  -3   5   0      766.49      835.34     54.55 o 
  -2   5   0      526.30      512.99     27.03 o 
  -1   5   0      195.16      205.39     25.76 o 
   0   5   0     1210.02     1191.90     23.89 o 
   1   5   0      154.05      116.48     26.51 o 
   2   5   0      490.76      509.25     32.80 o 
   3   5   0      569.85      545.40     38.01 o 
   4   5   0        0.10       40.86     40.86 o 
   5   5   0     1479.36     1364.70     58.84 o 
   6   5   0       35.76      100.09     48.17 o 
   7   5   0      145.99      145.52     49.26 o 
   8   5   0       87.60      100.59     30.83 o 
  -9   6   0        3.37       13.33     42.99 o 
  -8   6   0        4.23        4.06      1.08 o 
  -7   6   0        5.08       72.00     53.34 o 
  -6   6   0       63.24        9.73     53.66 o 
  -5   6   0       17.36      104.57     51.71 o 
  -4   6   0       34.17       33.73     10.02 o 
  -3   6   0      512.07      461.19     58.57 o 
  -2   6   0      385.69      308.62     43.53 o 
  -1   6   0      174.06      138.99     33.25 o 
   0   6   0     1746.73     1646.49     30.88 o 
   1   6   0     1022.26      903.28     38.72 o 
   2   6   0      441.32      415.60     37.25 o 
   3   6   0      347.80      364.98     43.25 o 
   4   6   0        7.14       44.38     44.38 o 
   5   6   0       28.43       42.38     47.67 o 
   6   6   0       86.33      155.26     51.04 o 
   7   6   0       43.16       51.90     48.81 o 
   8   6   0       62.33       70.60     36.75 o 
  -8   7   0        6.80       81.67     46.19 o 
  -7   7   0        2.79       55.07     55.07 o 
  -6   7   0        0.03       74.63     53.67 o 
  -5   7   0       25.80       27.36      8.04 o 
  -4   7   0       31.54       58.88     72.83 o 
  -3   7   0       58.06       76.00     34.84 o 
  -2   7   0       18.99       16.24     46.89 o 
  -1   7   0       57.89      128.01     40.54 o 
   0   7   0        4.61       10.36    122.97 o 
   1   7   0      123.84      194.98     40.29 o 
   2   7   0        1.26        1.36      0.35 o 
   3   7   0      128.11      209.89     44.18 o 
   4   7   0      591.48      552.82     49.27 o 
   5   7   0      193.09       78.81     48.70 o 
   6   7   0       11.44       72.97     47.54 o 
   7   7   0       46.16       66.49     43.33 o 
  -8   8   0        1.58        1.36      0.42 o 
  -7   8   0       26.07        4.61     51.90 o 
  -6   8   0        4.49       60.03     60.03 o 
  -5   8   0       15.81       44.28     69.71 o 
  -4   8   0       62.14       46.77     74.31 o 
  -3   8   0        9.69       72.69     49.67 o 
  -2   8   0       36.40       63.91     52.72 o 
  -1   8   0        0.86        0.88     42.81 o 
   0   8   0       69.19      108.29     50.44 o 
   1   8   0        0.75       23.34     44.54 o 
   2   8   0      102.29       34.77     47.37 o 
   3   8   0      167.63      186.44     47.26 o 
   4   8   0        1.95       50.57     50.57 o 
   5   8   0       39.02       50.12     50.12 o 
   6   8   0       12.42       16.01     44.99 o 
   7   8   0        1.47       38.01     38.01 o 
  -7   9   0        3.83       35.41     47.15 o 
  -6   9   0        1.34       38.88     61.95 o 
  -5   9   0        1.79        1.62     82.13 o 
  -4   9   0        1.11        0.49     38.00 o 
  -3   9   0        2.34      112.34     65.74 o 
  -2   9   0       35.61       62.46     58.00 o 
  -1   9   0       35.57       50.10     50.10 o 
   0   9   0       51.62       93.42     33.39 o 
   1   9   0       22.52       34.79     48.52 o 
   2   9   0       35.18        0.00     49.73 o 
   3   9   0      125.49      193.28     54.18 o 
   4   9   0        0.20       26.48     49.78 o 
   5   9   0       15.52       16.48     47.99 o 
   6   9   0       28.94       22.73     39.87 o 
  -6  10   0        6.20       68.80     68.80 o 
  -5  10   0       11.97       64.06     73.57 o 
  -4  10   0       16.04       22.34     40.79 o 
  -3  10   0       27.19       74.60     74.60 o 
  -2  10   0        2.44       61.51     61.51 o 
  -1  10   0       10.41       55.81     55.81 o 
   0  10   0        1.45        4.60     36.72 o 
   1  10   0       29.18       30.42      9.70 o 
   2  10   0        0.12       34.11     51.81 o 
   3  10   0        0.40       51.81     51.81 o 
   4  10   0        0.44       55.76     45.34 o 
   5  10   0        0.26       26.75     40.37 o 
  -5  11   0        1.51       20.74     31.89 o 
  -4  11   0        0.52       47.68     54.77 o 
  -3  11   0       11.01       95.90     68.21 o 
  -2  11   0        5.76       43.27     57.87 o 
  -1  11   0       15.07       38.02     54.09 o 
   0  11   0        1.25       71.32     71.32 o 
   1  11   0        2.36        4.42     51.17 o 
   2  11   0       22.98        6.44     49.16 o 
   3  11   0       28.31      117.47     43.67 o 
  -3  12   0        0.00       19.24     59.04 o 
  -2  12   0        1.21       85.75     52.00 o 
  -1  12   0        0.03       49.90     49.90 o 
   0  12   0        4.06       31.76     75.36 o 
   1  12   0        2.96        2.77      0.86 o 
  -1 -12   1        0.05        3.75     28.26 o 
   0 -12   1        0.49        7.90     49.81 o 
   1 -12   1        0.05       14.03     27.49 o 
   2 -12   1        0.22       27.32     30.51 o 
   3 -12   1        8.03       26.10     42.12 o 
  -3 -11   1        0.25        7.60     35.43 o 
  -2 -11   1        9.27       10.10      3.06 o 
  -1 -11   1        2.53       45.36     33.90 o 
   0 -11   1        9.11        0.68     23.53 o 
   1 -11   1       32.18       92.79     33.00 o 
   2 -11   1        0.93        7.00     42.36 o 
   3 -11   1        2.67       85.72     61.01 o 
   4 -11   1        4.27      131.28     59.53 o 
   5 -11   1       11.90       11.23     46.66 o 
  -5 -10   1        2.93       33.26     34.25 o 
  -4 -10   1       13.09       13.36     38.39 o 
  -3 -10   1        0.43       34.08     40.10 o 
  -2 -10   1        2.29        2.27      0.61 o 
  -1 -10   1       91.73       87.75     37.18 o 
   0 -10   1        8.96        5.44     45.90 o 
   1 -10   1        1.30       78.45     38.13 o 
   2 -10   1        0.22       51.68     51.68 o 
   3 -10   1        1.62       73.50     73.50 o 
   4 -10   1       14.50       69.50     56.89 o 
   5 -10   1        1.74        2.38      0.71 o 
   6 -10   1        7.46       34.64     62.34 o 
  -6  -9   1        8.42       34.29     34.29 o 
  -5  -9   1       66.43        3.59     41.06 o 
  -4  -9   1        5.73       42.50     42.50 o 
  -3  -9   1      224.61      234.01     40.04 o 
  -2  -9   1      122.84      102.89     38.57 o 
  -1  -9   1       20.80       37.35     37.35 o 
   0  -9   1       37.56        3.72     34.06 o 
   1  -9   1        0.11       34.57     39.88 o 
   2  -9   1       11.60       41.96     56.70 o 
   3  -9   1        5.72       26.95     68.08 o 
   4  -9   1        0.09       15.81     56.88 o 
   5  -9   1        0.72       74.02     74.02 o 
   6  -9   1        0.00       64.63     64.63 o 
   7  -9   1        2.09       28.73     45.94 o 
  -7  -8   1        1.07       33.02     33.02 o 
  -6  -8   1       22.10       51.28     39.55 o 
  -5  -8   1        2.94        3.83     42.69 o 
  -4  -8   1        8.72        8.89      2.48 o 
  -3  -8   1        9.99       48.07     38.64 o 
  -2  -8   1       35.20       88.48     35.58 o 
  -1  -8   1       42.75       35.47     32.69 o 
   0  -8   1        2.30        2.17      0.63 o 
   1  -8   1       47.01       93.83     41.01 o 
   2  -8   1       86.97      187.40     58.35 o 
   3  -8   1        0.11       99.45     51.74 o 
   4  -8   1      174.81       67.46     62.41 o 
   5  -8   1        0.15      104.40     67.86 o 
   6  -8   1       30.59       26.94      7.81 o 
   7  -8   1       18.54       40.21     42.98 o 
   8  -8   1        1.37        0.70     27.61 o 
  -7  -7   1       23.45       40.12     40.12 o 
  -6  -7   1      115.93      125.10     44.04 o 
  -5  -7   1      176.14      126.80     42.50 o 
  -4  -7   1      114.59      180.59     41.33 o 
  -3  -7   1      259.87      259.83     38.99 o 
  -2  -7   1        2.90       53.44     33.65 o 
  -1  -7   1       53.74      111.50     31.19 o 
   0  -7   1      178.79      216.23     24.20 o 
   1  -7   1       72.82       90.66     28.76 o 
   2  -7   1      212.20      217.71     55.11 o 
   3  -7   1       20.11       72.46     45.29 o 
   4  -7   1        3.99        4.12      1.18 o 
   5  -7   1       37.61       13.30     58.47 o 
   6  -7   1        0.22        0.13     46.67 o 
   7  -7   1       21.29       56.26     39.15 o 
   8  -7   1        4.21        1.32     30.29 o 
  -8  -6   1       57.67       22.70     36.98 o 
  -7  -6   1       33.72       30.83      9.82 o 
  -6  -6   1       89.48       46.13     46.13 o 
  -5  -6   1        6.97       68.59     40.80 o 
  -4  -6   1       45.18       28.15     38.51 o 
  -3  -6   1      949.49      918.48     39.87 o 
  -2  -6   1      333.75      306.57     32.50 o 
  -1  -6   1      129.39      111.70     26.75 o 
   0  -6   1      171.27      207.07     53.41 o 
   1  -6   1        1.11        1.23      0.34 o 
   2  -6   1      467.20      504.62     39.47 o 
   3  -6   1      389.41      319.21     46.72 o 
   4  -6   1      538.60      511.78     56.36 o 
   5  -6   1       40.62      129.01     42.89 o 
   6  -6   1        7.87        7.91      2.04 o 
   7  -6   1        0.34       36.59     36.59 o 
   8  -6   1        2.09       53.51     30.73 o 
   9  -6   1        4.45        5.21     23.65 o 
  -8  -5   1      100.43       89.48     43.87 o 
  -7  -5   1       75.37      134.07     45.95 o 
  -6  -5   1      410.02      424.04     45.91 o 
  -5  -5   1     2310.25     2382.23     56.38 o 
  -4  -5   1       26.73       75.46     33.01 o 
  -3  -5   1      213.04      221.52     30.49 o 
  -2  -5   1      363.05      332.98     26.13 o 
  -1  -5   1       42.11       14.87     22.95 o 
   0  -5   1      801.33      659.57     41.62 o 
   1  -5   1      186.90      193.30     31.12 o 
   2  -5   1     1105.00     1185.31     33.54 o 
   3  -5   1        0.41       42.13     39.74 o 
   4  -5   1       85.95       80.17     37.55 o 
   5  -5   1      206.84      161.44     37.69 o 
   6  -5   1        1.94       24.95     35.70 o 
   7  -5   1       24.08       20.40     33.60 o 
   8  -5   1        0.07       31.26     32.04 o 
   9  -5   1        8.48       21.02     26.22 o 
  -9  -4   1        4.56       43.90     43.90 o 
  -8  -4   1       66.96       50.95     52.69 o 
  -7  -4   1       60.67       58.72     50.80 o 
  -6  -4   1      246.68      257.13     46.73 o 
  -5  -4   1      623.07      706.75     44.08 o 
  -4  -4   1      237.76      243.51     32.32 o 
  -3  -4   1      137.99      126.84     26.80 o 
  -2  -4   1       71.69       83.63     22.30 o 
  -1  -4   1       14.23       19.13     19.13 o 
   0  -4   1     6288.80     6250.17     75.86 o 
   1  -4   1      285.76      248.52     23.20 o 
   2  -4   1      521.91      506.50     31.01 o 
   3  -4   1      223.11      175.66     29.88 o 
   4  -4   1        4.18        4.40     29.23 o 
   5  -4   1       29.33       31.65     31.65 o 
   6  -4   1       15.85       28.97     32.31 o 
   7  -4   1      181.68      144.65     34.56 o 
   8  -4   1        7.58       16.24     32.65 o 
   9  -4   1       19.87        6.47     29.26 o 
  -9  -3   1        0.16        4.25     48.21 o 
  -8  -3   1      118.27      125.23     37.49 o 
  -7  -3   1      186.58      226.11     56.10 o 
  -6  -3   1       32.96       36.05     10.73 o 
  -5  -3   1      589.22      582.61     46.00 o 
  -4  -3   1      105.59       84.85     29.10 o 
  -3  -3   1     3653.95     4025.38     44.36 o 
  -2  -3   1       14.80       18.13     18.13 o 
  -1  -3   1     3783.67     3354.55     32.20 o 
   0  -3   1      134.16      126.53     29.15 o 
   1  -3   1     3462.71     3327.92     24.14 o 
   2  -3   1     1695.57     1481.49     30.72 o 
   3  -3   1     2506.03     2643.28     33.57 o 
   4  -3   1      609.87      631.00     27.98 o 
   5  -3   1      798.35      842.45     33.30 o 
   6  -3   1       49.24       32.32     32.32 o 
   7  -3   1      104.80      172.05     35.58 o 
   8  -3   1       12.96        1.48     35.27 o 
   9  -3   1       24.01       33.42     33.42 o 
  -9  -2   1        0.46       50.46     50.70 o 
  -8  -2   1      201.70      211.53     55.70 o 
  -7  -2   1       99.67      191.06     53.96 o 
  -6  -2   1      494.47      563.40     49.18 o 
  -5  -2   1      518.39      494.84     42.22 o 
  -4  -2   1      120.44      138.26     28.38 o 
  -3  -2   1      759.32      811.33     26.33 o 
  -2  -2   1     8528.11     8565.95     47.79 o 
  -1  -2   1     6912.00     7180.75     37.29 o 
   0  -2   1    10687.28    10682.84    168.39 o 
   1  -2   1    63470.54    63393.95    436.22 o 
   2  -2   1    11200.16    11093.63     45.61 o 
   3  -2   1       87.05       62.77     18.31 o 
   4  -2   1      191.46      168.43     23.28 o 
   5  -2   1     1087.53      983.96     32.72 o 
   6  -2   1      223.62      276.11     31.32 o 
   7  -2   1      140.11      142.50     35.08 o 
   8  -2   1      187.98      123.59     39.26 o 
   9  -2   1        0.37       12.30     33.40 o 
  10  -2   1       14.59       28.11     28.11 o 
 -10  -1   1       35.88       44.61     44.61 o 
  -9  -1   1        3.17        3.11      0.95 o 
  -8  -1   1      378.79      362.25     59.02 o 
  -7  -1   1     1851.36     1919.53     68.02 o 
  -6  -1   1       77.42       28.03     43.10 o 
  -5  -1   1     4160.24     4129.28     63.94 o 
  -4  -1   1       93.37       51.87     26.76 o 
  -3  -1   1     1585.63     1457.52     27.95 o 
  -2  -1   1       48.02       36.36     11.92 o 
  -1  -1   1     8677.06     8766.95     36.05 o 
   0  -1   1     1631.56     1600.05     58.43 o 
   1  -1   1     1771.17     1535.81     16.51 o 
   2  -1   1     4725.60     4562.47     29.42 o 
   3  -1   1      338.83      318.19     18.97 o 
   4  -1   1      239.67      233.36     23.37 o 
   5  -1   1       71.28      116.48     26.36 o 
   6  -1   1       57.50       33.78     33.78 o 
   7  -1   1       95.72      104.38     30.16 o 
   8  -1   1      135.07      125.90     39.40 o 
   9  -1   1        0.38        8.26     37.13 o 
  10  -1   1       13.54       65.20     29.96 o 
 -10   0   1       39.78       81.95     42.55 o 
  -9   0   1       17.08       18.84      5.45 o 
  -8   0   1      496.69      501.11     60.89 o 
  -7   0   1        7.43       38.17     49.56 o 
  -6   0   1       27.39        7.57     40.61 o 
  -5   0   1      743.72      771.81     41.88 o 
  -4   0   1      784.61      833.86     33.17 o 
  -3   0   1     1859.26     2095.68     31.47 o 
  -2   0   1       25.35       29.23     11.35 o 
  -1   0   1       69.00       69.90      6.69 o 
   0   0   1     1342.13     1357.77     12.16 o 
   1   0   1      986.12     1008.95     17.79 o 
   2   0   1     2416.72     2441.03     27.08 o 
   3   0   1     3287.70     3318.69     35.93 o 
   4   0   1     1669.16     1710.65     35.35 o 
   5   0   1     1732.92     1895.48     39.69 o 
   6   0   1        4.05        5.40      1.30 o 
   7   0   1       11.75        3.59     38.95 o 
   8   0   1       61.26      105.87     41.54 o 
   9   0   1        1.50        1.48      0.43 o 
 -10   1   1        9.43       17.00     43.47 o 
  -9   1   1       16.26        4.70     50.40 o 
  -8   1   1       26.12       26.83      8.33 o 
  -7   1   1      183.56      190.75     51.23 o 
  -6   1   1      218.41      227.15     43.16 o 
  -5   1   1      527.04      560.14     36.75 o 
  -4   1   1        2.97        3.13     23.16 o 
  -3   1   1      280.96      290.79     19.14 o 
  -2   1   1     8613.40     7921.27     39.50 o 
  -1   1   1       13.53       16.83      7.93 o 
   0   1   1     2728.22     2695.73     24.63 o 
   1   1   1     7179.26     7163.46     36.85 o 
   2   1   1       15.48       15.12      4.94 o 
   3   1   1      139.64      131.12     20.63 o 
   4   1   1      361.78      422.74     27.19 o 
   5   1   1      745.51      751.85     35.42 o 
   6   1   1       68.10       71.72     36.29 o 
   7   1   1       53.47       72.35     42.08 o 
   8   1   1        1.49       45.09     45.09 o 
   9   1   1       26.81       12.64     39.79 o 
 -10   2   1       36.87        5.57     41.86 o 
  -9   2   1       11.86        4.51     50.09 o 
  -8   2   1       27.67       13.75     50.69 o 
  -7   2   1      290.27      382.99     47.40 o 
  -6   2   1        4.04       50.68     40.35 o 
  -5   2   1     1150.90     1106.88     38.78 o 
  -4   2   1       75.45       59.11     24.99 o 
  -3   2   1     1464.70     1539.92     25.28 o 
  -2   2   1     2010.15     2068.83     19.61 o 
  -1   2   1    14942.50    13070.65     52.04 o 
   0   2   1    14820.49    14465.70     40.08 o 
   1   2   1     3288.68     3526.03     32.63 o 
   2   2   1    18306.53    17537.53     76.39 o 
   3   2   1     1505.93     1480.36     33.76 o 
   4   2   1     3421.11     3252.71     51.47 o 
   5   2   1       22.09       43.56     32.83 o 
   6   2   1      163.89      149.47     42.19 o 
   7   2   1      263.10      238.55     46.94 o 
   8   2   1      265.88      254.09     47.18 o 
   9   2   1       17.26       16.17      5.10 o 
 -10   3   1       75.46       54.87     39.09 o 
  -9   3   1       29.28       25.32     47.08 o 
  -8   3   1       17.74       17.55     49.42 o 
  -7   3   1      132.48       64.14     45.35 o 
  -6   3   1        0.24       32.47     38.66 o 
  -5   3   1      389.25      486.12     35.36 o 
  -4   3   1      410.66      339.22     28.24 o 
  -3   3   1     3942.29     3506.58     38.63 o 
  -2   3   1       86.07       56.02     17.73 o 
  -1   3   1     4047.74     4033.80     37.86 o 
   0   3   1      609.07      606.78     36.63 o 
   1   3   1      531.68      533.96     25.77 o 
   2   3   1      160.21      164.06     23.04 o 
   3   3   1    10501.57    11224.97     76.52 o 
   4   3   1       22.35       53.44     33.23 o 
   5   3   1     1786.10     1794.23     56.56 o 
   6   3   1       74.42      172.11     45.14 o 
   7   3   1      113.25       34.50     47.29 o 
   8   3   1      101.54      146.49     45.68 o 
   9   3   1        5.84        7.48      2.06 o 
  -9   4   1       24.59       82.77     44.01 o 
  -8   4   1       13.36        1.99     47.42 o 
  -7   4   1       51.12       60.43     16.25 o 
  -6   4   1       36.49       38.24     40.01 o 
  -5   4   1       12.43       34.41     34.41 o 
  -4   4   1       60.27       59.04     28.21 o 
  -3   4   1      432.68      407.39     25.34 o 
  -2   4   1     6019.27     6039.65     40.59 o 
  -1   4   1        1.32        1.02     20.48 o 
   0   4   1     9212.71     8626.36    158.28 o 
   1   4   1      455.52      405.47     25.44 o 
   2   4   1     3856.61     3838.05     48.34 o 
   3   4   1      162.56      189.36     30.85 o 
   4   4   1       80.42      109.96     36.44 o 
   5   4   1      131.92      139.84     42.74 o 
   6   4   1      694.23      569.66     55.18 o 
   7   4   1       23.83      132.21     48.31 o 
   8   4   1       81.37       70.24     46.46 o 
   9   4   1        5.24       37.67     35.14 o 
  -9   5   1        2.45       42.59     42.59 o 
  -8   5   1        0.64       67.58     44.61 o 
  -7   5   1       68.51       96.78     43.61 o 
  -6   5   1       28.76       29.37     39.62 o 
  -5   5   1      233.23      213.62     36.51 o 
  -4   5   1       90.85      102.02     30.86 o 
  -3   5   1      523.23      549.64     30.31 o 
  -2   5   1      325.41      340.24     26.62 o 
  -1   5   1      179.33      193.78     24.68 o 
   0   5   1       47.69       50.12     45.48 o 
   1   5   1      622.12      629.28     30.28 o 
   2   5   1      921.87      958.94     37.44 o 
   3   5   1      797.14      721.20     40.60 o 
   4   5   1      194.50      207.85     42.83 o 
   5   5   1      128.02      150.82     43.72 o 
   6   5   1       28.85       48.64     48.64 o 
   7   5   1       41.60       97.13     50.03 o 
   8   5   1       13.59       95.17     42.15 o 
  -9   6   1        1.55       31.73     36.22 o 
  -8   6   1        5.59       43.85     43.85 o 
  -7   6   1       30.25       36.17     43.17 o 
  -6   6   1       30.15        5.67     40.72 o 
  -5   6   1        1.19       22.42     38.55 o 
  -4   6   1       11.64       17.74     34.63 o 
  -3   6   1      348.13      419.38     42.37 o 
  -2   6   1      374.06      378.39     30.14 o 
  -1   6   1      262.73      213.49     30.50 o 
   0   6   1       20.69        9.88     19.32 o 
   1   6   1       10.80       16.15      5.27 o 
   2   6   1       26.15       90.06     33.24 o 
   3   6   1      420.59      420.68     41.18 o 
   4   6   1      212.36      198.42     43.66 o 
   5   6   1      128.05      180.87     44.94 o 
   6   6   1       29.31       15.14     49.03 o 
   7   6   1       66.33      114.78     44.74 o 
   8   6   1       76.46       83.83     37.38 o 
  -8   7   1        4.72       82.65     36.73 o 
  -7   7   1       14.01       42.79     42.79 o 
  -6   7   1       13.19       14.09      3.65 o 
  -5   7   1        1.88       92.36     41.17 o 
  -4   7   1        1.60        1.18     44.43 o 
  -3   7   1       17.58       98.94     45.97 o 
  -2   7   1      168.09      196.65     33.26 o 
  -1   7   1       14.00       12.50      4.00 o 
   0   7   1      330.75      358.90     25.02 o 
   1   7   1      290.71      251.08     37.54 o 
   2   7   1       33.99       32.22      9.23 o 
   3   7   1       36.84       87.38     41.23 o 
   4   7   1      214.02      216.75     43.87 o 
   5   7   1       99.55       78.56     47.60 o 
   6   7   1       56.76        0.00     46.47 o 
   7   7   1       74.92       59.45     40.80 o 
  -8   8   1       12.59       24.17     32.23 o 
  -7   8   1        0.32       55.19     36.38 o 
  -6   8   1        0.95       42.04     42.04 o 
  -5   8   1        4.13       53.78     43.93 o 
  -4   8   1      147.53      178.38     74.09 o 
  -3   8   1      170.87      158.59     45.89 o 
  -2   8   1        6.10        9.74     35.61 o 
  -1   8   1        1.17       18.05     35.34 o 
   0   8   1      268.71      380.66     67.54 o 
   1   8   1      118.37       94.71     40.08 o 
   2   8   1      216.16      306.35     44.44 o 
   3   8   1      208.43      115.08     44.95 o 
   4   8   1        8.42       39.66     46.30 o 
   5   8   1       26.58       51.60     46.58 o 
   6   8   1       11.44        1.87     41.53 o 
  -7   9   1        1.36        0.00     31.63 o 
  -6   9   1        6.00       14.65     39.28 o 
  -5   9   1        0.44       58.47     58.47 o 
  -4   9   1       11.77      106.91     45.24 o 
  -3   9   1       98.58       99.68     46.17 o 
  -2   9   1        4.32       17.81     39.54 o 
  -1   9   1       41.00        8.94     40.47 o 
   0   9   1        1.64       24.84     42.42 o 
   1   9   1        1.15       84.83     41.14 o 
   2   9   1        3.45       44.07     44.07 o 
   3   9   1        1.14       78.40     44.94 o 
   4   9   1       28.05       63.35     45.96 o 
   5   9   1       11.11       13.27     43.21 o 
   6   9   1        1.16       57.37     35.89 o 
  -6  10   1        0.81       42.35     42.35 o 
  -5  10   1        0.33       30.55     81.48 o 
  -4  10   1       32.99       68.53     68.53 o 
  -3  10   1        5.49       16.16     46.63 o 
  -2  10   1        6.34       42.15     42.15 o 
  -1  10   1        5.52       26.42     40.77 o 
   0  10   1       36.42       51.85     35.67 o 
   1  10   1        0.03       29.87     43.29 o 
   2  10   1        4.83       14.16     42.01 o 
   3  10   1        1.95       39.65     43.40 o 
   4  10   1        8.63       27.99     41.80 o 
   5  10   1        2.99       20.84     35.21 o 
  -5  11   1        0.15        4.46     28.39 o 
  -4  11   1       11.54        9.59      3.02 o 
  -3  11   1        0.91        7.71     45.70 o 
  -2  11   1        7.49       34.97     39.06 o 
  -1  11   1       15.50        9.29     40.72 o 
   0  11   1        1.00       51.00     51.93 o 
   1  11   1        0.05       43.44     43.44 o 
   2  11   1        0.15       40.91     40.91 o 
   3  11   1       16.91       82.13     38.37 o 
  -3  12   1        3.86       37.93     37.93 o 
  -2  12   1        0.02        9.82     37.90 o 
  -1  12   1        2.33       37.26     37.26 o 
   0  12   1        4.33       20.13     26.14 o 
   1  12   1        1.13       24.58     36.20 o 
  -1 -12   2        0.15       18.54     26.67 o 
   0 -12   2        7.97        1.91     22.94 o 
   1 -12   2        0.49       30.45     30.45 o 
   2 -12   2       15.43       50.56     38.58 o 
   3 -12   2        4.51        6.06     49.21 o 
  -4 -11   2       13.82        3.89     30.42 o 
  -3 -11   2       29.65       34.47     34.47 o 
  -2 -11   2        3.89       33.06     33.06 o 
  -1 -11   2       76.85        9.93     32.87 o 
   0 -11   2        0.63       84.58    110.94 o 
   1 -11   2        0.45       72.91     39.74 o 
   2 -11   2        5.81       97.73     52.23 o 
   3 -11   2        0.02       30.70     64.29 o 
   4 -11   2        6.38       55.26     55.26 o 
   5 -11   2        5.05      105.83     48.02 o 
  -5 -10   2        8.57       10.63      3.03 o 
  -4 -10   2        6.99       36.91     36.91 o 
  -3 -10   2        1.78       21.04     37.90 o 
  -2 -10   2       80.38       69.80     37.69 o 
  -1 -10   2       28.69       37.46     37.46 o 
   0 -10   2       20.16       28.90     42.68 o 
   1 -10   2        5.37        7.50      2.31 o 
   2 -10   2        0.26       32.51     61.16 o 
   3 -10   2        2.19       66.51     66.51 o 
   4 -10   2        0.14       55.25     57.66 o 
   5 -10   2       43.65        2.55     61.38 o 
   6 -10   2        8.18       35.53     61.22 o 
  -6  -9   2       12.56       36.21     34.81 o 
  -5  -9   2       22.26       93.55     38.92 o 
  -4  -9   2       20.96       92.32     40.30 o 
  -3  -9   2       19.60       11.94     40.79 o 
  -2  -9   2        2.91       38.35     38.35 o 
  -1  -9   2       13.67       68.98     36.78 o 
   0  -9   2       41.63       29.46     29.46 o 
   1  -9   2        9.41       49.84     49.84 o 
   2  -9   2       74.95       71.08     22.07 o 
   3  -9   2        1.28        1.28      0.32 o 
   4  -9   2       15.50      140.48     58.08 o 
   5  -9   2        8.46        6.04     67.45 o 
   6  -9   2        1.79       48.29     64.29 o 
   7  -9   2        0.36       32.38     49.55 o 
  -7  -8   2        0.71       73.89     34.03 o 
  -6  -8   2       19.22       99.24     39.52 o 
  -5  -8   2        4.16       45.61     41.65 o 
  -4  -8   2       81.54       51.64     40.64 o 
  -3  -8   2        8.90       28.43     39.54 o 
  -2  -8   2       30.26       36.60     36.60 o 
  -1  -8   2      215.58      128.05     38.29 o 
   0  -8   2        5.09        8.96     28.66 o 
   1  -8   2        0.76      103.81     49.40 o 
   2  -8   2       98.62      101.96     30.20 o 
   3  -8   2      337.57      343.79     51.87 o 
   4  -8   2       53.07       81.25     59.98 o 
   5  -8   2       48.51      151.69     68.27 o 
   6  -8   2        0.04       11.55     62.35 o 
   7  -8   2        0.15       46.93     46.70 o 
   8  -8   2        0.50        4.49     32.91 o 
  -7  -7   2       10.67        8.64     39.05 o 
  -6  -7   2       81.87       76.90     42.37 o 
  -5  -7   2       23.73       22.18     41.76 o 
  -4  -7   2      376.40      422.67     43.72 o 
  -3  -7   2      417.44      392.82     39.51 o 
  -2  -7   2       51.16       72.15     33.29 o 
  -1  -7   2      300.74      315.94     34.87 o 
   0  -7   2      327.15      363.27     30.33 o 
   1  -7   2       79.42       84.41     25.92 o 
   2  -7   2      131.77      147.01     37.17 o 
   3  -7   2      204.95      213.98     52.34 o 
   4  -7   2       55.44       33.48     58.98 o 
   5  -7   2       73.33       40.09     64.70 o 
   6  -7   2        7.64      121.37     54.31 o 
   7  -7   2       29.50       88.78     43.59 o 
   8  -7   2        1.63        1.57      0.35 o 
  -8  -6   2       86.55       13.25     37.98 o 
  -7  -6   2       43.25       41.77     42.80 o 
  -6  -6   2       17.93       50.52     41.62 o 
  -5  -6   2        5.26       31.03     42.40 o 
  -4  -6   2      128.58      126.37     38.05 o 
  -3  -6   2       52.19      113.88     32.68 o 
  -2  -6   2      113.66       84.69     30.44 o 
  -1  -6   2       80.09       80.28     30.39 o 
   0  -6   2      473.36      389.81     47.60 o 
   1  -6   2      183.23      185.26     40.06 o 
   2  -6   2     1760.91     1622.22     45.10 o 
   3  -6   2      197.43      228.67     47.74 o 
   4  -6   2        1.30        1.75      0.51 o 
   5  -6   2      153.62      175.72     53.08 o 
   6  -6   2        1.32        0.00     46.93 o 
   7  -6   2        8.22        5.58     40.40 o 
   8  -6   2        0.11       16.55     34.06 o 
   9  -6   2        3.61        3.30      1.04 o 
  -8  -5   2       94.50       33.06     46.81 o 
  -7  -5   2       14.76       14.66      4.08 o 
  -6  -5   2        6.46       45.11     45.11 o 
  -5  -5   2     1066.93     1072.51     50.01 o 
  -4  -5   2        0.14        0.71     33.05 o 
  -3  -5   2     1478.06     1420.35     39.89 o 
  -2  -5   2       84.74      102.62     27.83 o 
  -1  -5   2      507.55      423.30     29.68 o 
   0  -5   2      172.98      149.48     21.16 o 
   1  -5   2       63.98       37.62     27.91 o 
   2  -5   2     1721.17     1585.51     41.32 o 
   3  -5   2      370.43      448.51     41.09 o 
   4  -5   2      213.11      214.30     42.47 o 
   5  -5   2       82.63      111.94     43.21 o 
   6  -5   2       18.95       44.48     40.56 o 
   7  -5   2        0.59       37.53     37.53 o 
   8  -5   2        2.37       34.86     34.86 o 
   9  -5   2        3.90        9.44     26.97 o 
  -9  -4   2        8.14       43.28     43.28 o 
  -8  -4   2      239.39      203.87     53.33 o 
  -7  -4   2        0.98        0.12     50.09 o 
  -6  -4   2       34.31       22.18     44.95 o 
  -5  -4   2       80.81       30.82     38.53 o 
  -4  -4   2        1.06       30.96     30.96 o 
  -3  -4   2      756.00      838.90     30.57 o 
  -2  -4   2     1209.64     1156.84     30.60 o 
  -1  -4   2     2466.69     2298.54     34.81 o 
   0  -4   2      845.33      854.94     50.05 o 
   1  -4   2      986.43      864.75     22.16 o 
   2  -4   2     1420.15     1371.55     36.13 o 
   3  -4   2      894.12      848.12     35.90 o 
   4  -4   2        0.46        8.07     33.70 o 
   5  -4   2      269.25      288.80     40.15 o 
   6  -4   2        0.79        5.34     36.54 o 
   7  -4   2      134.67      115.72     33.69 o 
   8  -4   2       21.40       43.26     34.33 o 
   9  -4   2       50.54       14.15     30.44 o 
  -9  -3   2        2.93       57.20     47.14 o 
  -8  -3   2       78.26        2.44     53.69 o 
  -7  -3   2        6.25       14.11     51.74 o 
  -6  -3   2     2087.76     1990.65     63.40 o 
  -5  -3   2     1765.57     1902.51     53.64 o 
  -4  -3   2     1003.94     1107.50     36.52 o 
  -3  -3   2     2314.76     2495.07     38.99 o 
  -2  -3   2      595.81      620.18     23.62 o 
  -1  -3   2      243.60      275.34     18.61 o 
   0  -3   2     1552.96     1487.18     92.81 o 
   1  -3   2    12644.26    12767.96     49.71 o 
   2  -3   2     1562.16     1688.57     34.35 o 
   3  -3   2       39.17       25.34     25.34 o 
   4  -3   2       53.70       94.30     26.95 o 
   5  -3   2      357.83      318.95     34.20 o 
   6  -3   2       96.63       46.72     36.29 o 
   7  -3   2       68.12       51.38     36.44 o 
   8  -3   2        2.67       65.35     35.74 o 
   9  -3   2       39.44       32.28     32.28 o 
  -9  -2   2        0.23       52.71     48.64 o 
  -8  -2   2       27.35       21.33     53.75 o 
  -7  -2   2      292.05      391.01     52.43 o 
  -6  -2   2        9.40       44.34     44.34 o 
  -5  -2   2      712.96      663.21     39.27 o 
  -4  -2   2       51.78       73.25     28.73 o 
  -3  -2   2     2742.95     2799.65     37.00 o 
  -2  -2   2      264.70      264.18     18.58 o 
  -1  -2   2      154.64      171.03     16.74 o 
   0  -2   2     3177.69     2680.51    255.99 o 
   1  -2   2     1164.13     1129.08     22.01 o 
   2  -2   2     2079.95     1985.25     24.77 o 
   3  -2   2     1151.94     1126.48     26.80 o 
   4  -2   2      682.10      624.48     27.53 o 
   5  -2   2        4.68       30.68     30.68 o 
   6  -2   2      228.30      229.34     34.60 o 
   7  -2   2       19.91       21.78     37.47 o 
   8  -2   2      123.66      106.45     36.80 o 
   9  -2   2       25.58       92.53     31.50 o 
 -10  -1   2       42.31       67.48     38.84 o 
  -9  -1   2        8.48       50.33     50.33 o 
  -8  -1   2      139.03      189.72     51.66 o 
  -7  -1   2      454.00      510.08     52.00 o 
  -6  -1   2       48.20       27.73     41.78 o 
  -5  -1   2      504.90      535.40     39.38 o 
  -4  -1   2      117.13      150.85     25.90 o 
  -3  -1   2     1575.00     1665.42     30.38 o 
  -2  -1   2      570.82      510.85     17.05 o 
  -1  -1   2     2322.97     2369.82     20.73 o 
   0  -1   2     6483.56     7402.68    287.38 o 
   1  -1   2       80.83       75.41     10.08 o 
   2  -1   2       61.63       27.81     14.82 o 
   3  -1   2     1462.48     1503.20     43.95 o 
   4  -1   2       57.67       92.23     25.57 o 
   5  -1   2      688.31      647.90     36.49 o 
   6  -1   2      223.21      241.19     35.45 o 
   7  -1   2      160.79      223.00     38.10 o 
   8  -1   2       97.52      105.65     33.49 o 
   9  -1   2        2.70       63.57     34.96 o 
 -10   0   2       52.17       55.76     14.80 o 
  -9   0   2        7.90       49.62     49.62 o 
  -8   0   2      214.20      154.15     54.20 o 
  -7   0   2      282.65      300.81     47.81 o 
  -6   0   2      152.42      147.25     38.43 o 
  -5   0   2     2288.31     2363.15     53.82 o 
  -4   0   2     1417.77     1554.02     33.61 o 
  -3   0   2     2008.11     1993.36     31.22 o 
  -2   0   2       68.16       64.22     12.12 o 
  -1   0   2     1228.88     1329.52     12.71 o 
   0   0   2      137.05      148.41      7.59 o 
   1   0   2     3931.35     3949.76     31.74 o 
   2   0   2    14456.42    14497.01     67.60 o 
   3   0   2      579.95      644.48     24.37 o 
   4   0   2     1342.89     1385.74     37.16 o 
   5   0   2      250.22      315.30     30.21 o 
   6   0   2      183.45      205.58     37.09 o 
   7   0   2      488.15      541.82     44.17 o 
   8   0   2      148.85       79.55     41.21 o 
   9   0   2       65.79       26.82     38.87 o 
 -10   1   2       29.26       66.45     38.20 o 
  -9   1   2      112.52      107.05     33.88 o 
  -8   1   2      376.02      393.15     51.93 o 
  -7   1   2       94.87      105.84     42.87 o 
  -6   1   2       42.05        9.95     36.47 o 
  -5   1   2     2210.55     2272.39     46.23 o 
  -4   1   2       51.30       46.44     22.80 o 
  -3   1   2     8049.18     7339.39     45.95 o 
  -2   1   2      131.89      146.97     12.64 o 
  -1   1   2       77.33       73.92      8.28 o 
   0   1   2      881.85      988.69     71.52 o 
   1   1   2     4340.53     3989.30     31.12 o 
   2   1   2     5046.94     4501.75     39.81 o 
   3   1   2    14803.77    13406.20     73.45 o 
   4   1   2     3244.06     2981.14     46.22 o 
   5   1   2     1105.68     1008.24     40.51 o 
   6   1   2       82.87       91.56     28.58 o 
   7   1   2       61.60       71.66     43.25 o 
   8   1   2      102.27      184.79     44.05 o 
   9   1   2       15.00       51.81     38.38 o 
 -10   2   2        0.88       73.08     38.62 o 
  -9   2   2       77.90       46.36     46.36 o 
  -8   2   2       21.86       91.71     43.15 o 
  -7   2   2       54.92       50.65     42.81 o 
  -6   2   2      465.47      507.81     40.68 o 
  -5   2   2      139.86       98.37     29.88 o 
  -4   2   2      922.39      914.39     30.33 o 
  -3   2   2       18.68       61.02     17.08 o 
  -2   2   2     4148.56     4131.00     28.88 o 
  -1   2   2    12179.41    11581.61     52.41 o 
   0   2   2     2317.90     2436.14     43.42 o 
   1   2   2     1305.32     1308.92     24.28 o 
   2   2   2       18.65       21.43     21.43 o 
   3   2   2        6.48       25.91     25.91 o 
   4   2   2        1.86       31.99     31.99 o 
   5   2   2     1697.81     1833.51     49.58 o 
   6   2   2      371.29      331.53     45.24 o 
   7   2   2      532.54      445.90     50.97 o 
   8   2   2      166.17      107.16     46.19 o 
   9   2   2       15.01       12.12     40.40 o 
 -10   3   2       15.88       30.65     34.45 o 
  -9   3   2       33.36       41.43     41.43 o 
  -8   3   2        0.68        9.76     42.61 o 
  -7   3   2       92.54       23.55     40.03 o 
  -6   3   2      100.02      102.25     35.17 o 
  -5   3   2     1700.10     1550.94     41.30 o 
  -4   3   2       19.35       24.70     23.35 o 
  -3   3   2     1204.94     1128.44     27.96 o 
  -2   3   2       97.12       65.97     16.49 o 
  -1   3   2     5175.30     5421.48     40.31 o 
   0   3   2     2022.94     2022.58     21.51 o 
   1   3   2      699.57      754.81     26.95 o 
   2   3   2      331.88      273.57     25.95 o 
   3   3   2      242.32      239.40     30.41 o 
   4   3   2      208.56      202.86     36.65 o 
   5   3   2      158.75      146.47     42.00 o 
   6   3   2      214.33      223.01     46.98 o 
   7   3   2        7.59       28.51     47.42 o 
   8   3   2       87.23       43.27     46.16 o 
   9   3   2        4.82        4.25      1.38 o 
 -10   4   2       51.11       98.33     30.65 o 
  -9   4   2        0.13        6.86     38.74 o 
  -8   4   2       71.93       79.74     41.92 o 
  -7   4   2        0.08       60.77     38.10 o 
  -6   4   2       59.50       68.70     34.23 o 
  -5   4   2        5.25       30.77     30.77 o 
  -4   4   2      443.05      431.86     29.23 o 
  -3   4   2      733.00      681.68     32.89 o 
  -2   4   2        7.37       17.69     25.71 o 
  -1   4   2      595.15      529.99     29.31 o 
   0   4   2       74.46      104.62     17.05 o 
   1   4   2      163.62      121.81     26.32 o 
   2   4   2      653.06      676.03     32.31 o 
   3   4   2      884.91      971.19     38.98 o 
   4   4   2      769.20      761.59     44.75 o 
   5   4   2      453.05      337.76     47.41 o 
   6   4   2        2.74        4.04      1.16 o 
   7   4   2      126.99       47.52     52.33 o 
   8   4   2       60.92       42.46     45.37 o 
  -9   5   2        8.50        7.59     34.31 o 
  -8   5   2       12.03       38.65     37.50 o 
  -7   5   2       69.47      109.87     36.70 o 
  -6   5   2       73.90      111.89     36.67 o 
  -5   5   2        3.64       31.89     31.89 o 
  -4   5   2        2.29       19.21     31.83 o 
  -3   5   2        2.09        6.59     29.64 o 
  -2   5   2      448.82      423.14     39.16 o 
  -1   5   2      886.20      803.89     36.44 o 
   0   5   2     1096.15     1050.74     24.34 o 
   1   5   2      150.76      172.16     27.92 o 
   2   5   2      653.18      555.56     37.31 o 
   3   5   2      765.21      774.35     41.99 o 
   4   5   2       12.82      105.30     39.77 o 
   5   5   2      279.33      332.69     47.22 o 
   6   5   2       22.24       96.13     46.12 o 
   7   5   2      337.42      282.76     50.73 o 
   8   5   2       32.40       14.67     41.17 o 
  -9   6   2        3.12       47.49     30.20 o 
  -8   6   2        0.54        0.00     35.47 o 
  -7   6   2       84.76      111.97     34.62 o 
  -6   6   2        5.33       13.73     34.32 o 
  -5   6   2       53.91       80.38     33.13 o 
  -4   6   2       21.06      107.24     37.80 o 
  -3   6   2      403.89      324.87     39.07 o 
  -2   6   2       13.80       30.53     37.76 o 
  -1   6   2       28.27        6.02     30.74 o 
   0   6   2      583.50      640.84     24.27 o 
   1   6   2       22.46        7.33     30.87 o 
   2   6   2     1117.50     1036.06     42.90 o 
   3   6   2      147.70      147.47     38.07 o 
   4   6   2      294.57      309.00     44.48 o 
   5   6   2      289.49      235.59     46.51 o 
   6   6   2       87.82      128.30     47.34 o 
   7   6   2       36.09       46.45     43.07 o 
   8   6   2      114.17      129.24     34.19 o 
  -9   7   2        0.37       24.73     24.73 o 
  -8   7   2       18.77        2.71     30.30 o 
  -7   7   2       19.77       20.41     33.35 o 
  -6   7   2       23.41       29.65      8.78 o 
  -5   7   2        0.83       42.08     34.33 o 
  -4   7   2       52.80       58.05     13.30 o 
  -3   7   2       57.57       65.73     55.90 o 
  -2   7   2        1.00       52.02     36.52 o 
  -1   7   2      100.80      107.79     33.71 o 
   0   7   2       63.51      100.67     22.44 o 
   1   7   2      128.69      140.50     36.75 o 
   2   7   2        0.97       38.15     37.02 o 
   3   7   2      481.95      584.05     45.76 o 
   4   7   2        7.03       43.93     43.93 o 
   5   7   2       44.08       16.45     45.92 o 
   6   7   2        1.67       43.14     43.14 o 
   7   7   2        4.66        4.81      1.26 o 
  -8   8   2        4.99       14.54     25.71 o 
  -7   8   2        0.81        1.62      0.60 o 
  -6   8   2       15.69        4.28     33.22 o 
  -5   8   2        4.00       37.55     37.55 o 
  -4   8   2       29.75        1.62     39.58 o 
  -3   8   2      140.89      144.47     42.65 o 
  -2   8   2       16.70       85.15     33.49 o 
  -1   8   2        4.37       56.16     32.52 o 
   0   8   2      154.93      108.85     26.61 o 
   1   8   2       21.41       24.06     36.48 o 
   2   8   2       32.16       32.83     39.82 o 
   3   8   2       24.01        5.80     42.15 o 
   4   8   2       54.83       92.95     42.21 o 
   5   8   2       32.24       21.42     43.05 o 
   6   8   2        4.04       64.56     38.57 o 
  -7   9   2        0.07        4.33     24.91 o 
  -6   9   2        0.01       56.98     30.24 o 
  -5   9   2        1.21       39.71     39.71 o 
  -4   9   2       19.64       59.77     59.77 o 
  -3   9   2       76.49       92.34     34.23 o 
  -2   9   2        4.67       74.79     32.67 o 
  -1   9   2       12.13       34.63     34.63 o 
   0   9   2       68.83       24.05     26.05 o 
   1   9   2       15.55       24.83     35.97 o 
   2   9   2        9.72       40.77     38.69 o 
   3   9   2       13.34       28.50     40.86 o 
   4   9   2       11.09       58.32     42.23 o 
   5   9   2       31.61       31.20     39.85 o 
  -6  10   2        0.47        7.40     23.95 o 
  -5  10   2        1.03       47.24     47.24 o 
  -4  10   2       15.78       14.28     31.37 o 
  -3  10   2        6.36       23.02     30.81 o 
  -2  10   2        0.14       39.25     31.89 o 
  -1  10   2        0.48       25.54     34.51 o 
   0  10   2       21.85        1.18     46.92 o 
   1  10   2        2.46       39.40     39.40 o 
   2  10   2        7.74       17.89     38.73 o 
   3  10   2       44.03       54.96     38.84 o 
   4  10   2        6.55       37.56     37.56 o 
  -5  11   2        1.65       21.93     21.93 o 
  -4  11   2        0.90       43.04     24.20 o 
  -3  11   2        0.70       61.07     27.28 o 
  -2  11   2        2.84       16.72     29.38 o 
  -1  11   2        3.55       29.86     32.68 o 
   0  11   2        5.63       17.44     24.16 o 
   1  11   2        2.81       63.02     33.97 o 
   2  11   2        5.67       35.17     35.17 o 
   3  11   2        3.32       34.62     34.62 o 
  -3  12   2        8.69       24.05     24.05 o 
  -2  12   2        0.04       12.97     25.93 o 
  -1  12   2        0.17       48.67     27.15 o 
   0  12   2        4.15        5.20      1.79 o 
   1  12   2        0.81       29.14     29.14 o 
  -1 -12   3        8.58       28.05     28.05 o 
   0 -12   3        1.99        1.29     55.50 o 
   1 -12   3        1.68        1.89      0.57 o 
   2 -12   3       12.94       43.94     43.94 o 
   3 -12   3        0.20       55.43     49.33 o 
  -4 -11   3        1.08        0.86     27.99 o 
  -3 -11   3        2.43       31.24     31.24 o 
  -2 -11   3       55.39       32.30     32.30 o 
  -1 -11   3        1.42        2.80     33.64 o 
   0 -11   3       12.58        7.89     60.63 o 
   1 -11   3        0.11       45.73     45.73 o 
   2 -11   3        3.77       55.20     57.12 o 
   3 -11   3        9.99       48.08     60.23 o 
   4 -11   3        0.18       52.55     52.55 o 
   5 -11   3       17.22       22.36      6.87 o 
  -5 -10   3        2.21       24.88     32.06 o 
  -4 -10   3        0.49       45.25     33.59 o 
  -3 -10   3       10.08       40.11     35.80 o 
  -2 -10   3       11.65       27.97     37.12 o 
  -1 -10   3        5.64       73.88     39.21 o 
   0 -10   3       20.49       79.52     37.80 o 
   1 -10   3        4.21       54.49     54.49 o 
   2 -10   3        0.07      128.11     64.35 o 
   3 -10   3       13.86       62.86     62.86 o 
   4 -10   3       50.23       58.77     58.77 o 
   5 -10   3        1.93       59.18     59.18 o 
   6 -10   3       19.38       20.48     59.29 o 
  -6  -9   3       12.93       34.66     34.66 o 
  -5  -9   3       19.44       14.75     38.90 o 
  -4  -9   3       72.43       26.85     38.49 o 
  -3  -9   3        3.40       57.76     38.77 o 
  -2  -9   3       92.64       55.51     39.53 o 
  -1  -9   3       59.90        8.44     39.88 o 
   0  -9   3       29.44       16.88     31.93 o 
   1  -9   3       19.72        9.13     57.60 o 
   2  -9   3      208.39      295.64     65.33 o 
   3  -9   3        0.04       68.12     57.35 o 
   4  -9   3       37.13       91.48     61.09 o 
   5  -9   3       43.41       31.18     67.39 o 
   6  -9   3        0.34       32.14     65.19 o 
   7  -9   3        4.84       52.75     52.75 o 
  -7  -8   3        0.43        0.06     32.88 o 
  -6  -8   3       40.33       40.82     40.82 o 
  -5  -8   3       54.55      139.65     41.43 o 
  -4  -8   3      139.04      135.17     38.87 o 
  -3  -8   3       29.88       39.68     39.68 o 
  -2  -8   3       66.84      110.26     38.90 o 
  -1  -8   3      143.99      156.36     39.81 o 
   0  -8   3      284.43      276.12     73.04 o 
   1  -8   3       31.56       13.14     55.61 o 
   2  -8   3      322.77      211.04     56.06 o 
   3  -8   3      395.96      384.97     55.52 o 
   4  -8   3      125.81      150.39     41.73 o 
   5  -8   3       18.70       26.70     70.60 o 
   6  -8   3        8.64       65.39     65.39 o 
   7  -8   3        0.03       64.63     51.23 o 
   8  -8   3        0.03       36.89     36.89 o 
  -7  -7   3        2.76       34.10     38.71 o 
  -6  -7   3       67.83       58.92     41.02 o 
  -5  -7   3      619.55      567.70     46.46 o 
  -4  -7   3      101.45       15.31     40.35 o 
  -3  -7   3      467.99      428.39     41.51 o 
  -2  -7   3       14.58        1.56     36.76 o 
  -1  -7   3        1.24        1.19      0.30 o 
   0  -7   3        2.00        2.20      0.72 o 
   1  -7   3      167.04       84.77     47.05 o 
   2  -7   3      168.27      255.09     44.01 o 
   3  -7   3       23.90       71.24     48.78 o 
   4  -7   3       45.91       49.61     12.53 o 
   5  -7   3       17.82       57.32     62.74 o 
   6  -7   3        2.71       49.58     61.56 o 
   7  -7   3        5.87       18.08     48.15 o 
   8  -7   3        8.49       37.46     37.46 o 
  -8  -6   3       46.92       36.41     39.75 o 
  -7  -6   3       18.15       32.16     44.94 o 
  -6  -6   3        2.35       43.56     43.56 o 
  -5  -6   3      478.51      397.80     45.96 o 
  -4  -6   3       30.69       46.33     13.12 o 
  -3  -6   3      445.19      410.29     37.56 o 
  -2  -6   3      167.70      243.38     35.37 o 
  -1  -6   3      164.41      195.90     35.45 o 
   0  -6   3        7.94       32.62     87.24 o 
   1  -6   3      199.11      134.32     36.60 o 
   2  -6   3      171.38      192.02     35.93 o 
   3  -6   3      188.01      199.63     49.47 o 
   4  -6   3      190.24      180.74     55.13 o 
   5  -6   3       40.72       28.20     56.79 o 
   6  -6   3        4.68       76.01     52.91 o 
   7  -6   3        0.41       56.80     47.37 o 
   8  -6   3        0.01        1.64     37.28 o 
  -9  -5   3       14.71       19.77     36.87 o 
  -8  -5   3       90.19      121.72     45.21 o 
  -7  -5   3       13.50       47.86     47.86 o 
  -6  -5   3       14.05       13.80     43.49 o 
  -5  -5   3        2.92       42.18     39.71 o 
  -4  -5   3      649.20      675.00     39.11 o 
  -3  -5   3        5.37       16.11     31.11 o 
  -2  -5   3      201.04      180.18     28.28 o 
  -1  -5   3      436.11      405.92     30.61 o 
   0  -5   3     2328.95     2362.12     80.79 o 
   1  -5   3       33.99       66.28     27.41 o 
   2  -5   3     4140.13     4196.00     59.11 o 
   3  -5   3       32.21       17.38     39.57 o 
   4  -5   3       23.27       74.13     44.17 o 
   5  -5   3       20.28       86.56     47.41 o 
   6  -5   3      113.43       46.71     46.71 o 
   7  -5   3       46.05       17.55     44.61 o 
   8  -5   3        0.13       53.39     36.22 o 
   9  -5   3        3.10       28.06     28.06 o 
  -9  -4   3       33.63       51.52     44.30 o 
  -8  -4   3      192.18      254.73     51.04 o 
  -7  -4   3      108.14       81.50     50.50 o 
  -6  -4   3      540.53      595.28     49.91 o 
  -5  -4   3      464.24      493.52     40.27 o 
  -4  -4   3       13.52        1.44     31.20 o 
  -3  -4   3     1497.65     1516.91     38.16 o 
  -2  -4   3       88.43       63.62     26.03 o 
  -1  -4   3      486.02      451.70     26.74 o 
   0  -4   3        1.51       22.51     14.81 o 
   1  -4   3      577.50      496.26     24.03 o 
   2  -4   3     3153.19     3000.86     45.60 o 
   3  -4   3        2.53       33.06     33.06 o 
   4  -4   3      361.30      406.67     39.36 o 
   5  -4   3       13.46       19.41      6.02 o 
   6  -4   3        3.34       36.58     40.32 o 
   7  -4   3        1.04        9.15     39.87 o 
   8  -4   3       15.10       14.47     36.62 o 
   9  -4   3       14.90       30.42     30.42 o 
  -9  -3   3        2.88        2.94      0.93 o 
  -8  -3   3      251.69      127.37     52.68 o 
  -7  -3   3      276.09      269.72     51.67 o 
  -6  -3   3      498.51      531.11     51.13 o 
  -5  -3   3      898.16      889.54     45.35 o 
  -4  -3   3       45.06       68.30     29.24 o 
  -3  -3   3     1333.32     1350.78     35.42 o 
  -2  -3   3     1031.80      934.82     26.64 o 
  -1  -3   3     7421.70     7449.65     47.45 o 
   0  -3   3      274.50      284.24     11.97 o 
   1  -3   3      188.10      173.51     19.31 o 
   2  -3   3     2713.86     2615.33     38.24 o 
   3  -3   3      928.80      879.74     33.16 o 
   4  -3   3      299.37      253.62     33.68 o 
   5  -3   3     1125.99     1122.91     42.69 o 
   6  -3   3        3.66        8.90     38.38 o 
   7  -3   3        1.01       35.49     37.37 o 
   8  -3   3        7.88       27.97     36.55 o 
   9  -3   3       12.29       62.77     30.11 o 
  -9  -2   3       24.90       24.97     48.64 o 
  -8  -2   3      140.23      156.22     50.55 o 
  -7  -2   3       12.71       47.57     47.57 o 
  -6  -2   3      400.18      417.69     46.34 o 
  -5  -2   3     1173.86     1242.45     46.79 o 
  -4  -2   3      544.97      596.20     30.97 o 
  -3  -2   3      338.69      339.06     23.70 o 
  -2  -2   3       93.75       93.80     16.83 o 
  -1  -2   3       12.47       40.89     13.13 o 
   0  -2   3    14198.99    14760.69    929.96 o 
   1  -2   3        7.09       16.41     15.48 o 
   2  -2   3     3078.95     2770.60     34.53 o 
   3  -2   3      122.16      116.61     24.03 o 
   4  -2   3       14.80       52.35     26.82 o 
   5  -2   3      334.22      252.17     37.45 o 
   6  -2   3       69.76       37.89     37.89 o 
   7  -2   3      109.10       40.38     40.38 o 
   8  -2   3        6.28        6.36      2.00 o 
   9  -2   3       46.05        0.00     32.56 o 
 -10  -1   3       30.81       37.92     37.92 o 
  -9  -1   3        8.73       47.55     47.55 o 
  -8  -1   3        5.81       17.10     48.09 o 
  -7  -1   3       97.93       45.89     45.60 o 
  -6  -1   3       78.72       58.35     37.19 o 
  -5  -1   3     2616.59     2509.39     49.60 o 
  -4  -1   3     1012.30     1077.16     32.16 o 
  -3  -1   3     5442.01     5496.57     46.27 o 
  -2  -1   3     1077.97     1205.29     19.21 o 
  -1  -1   3      449.75      438.55     12.90 o 
   0  -1   3     5431.11     5544.14     36.19 o 
   1  -1   3     3598.24     4002.84     30.59 o 
   2  -1   3     2652.21     2614.41     29.03 o 
   3  -1   3     1280.97     1160.49     27.73 o 
   4  -1   3     4051.20     4004.89     49.53 o 
   5  -1   3      739.79      663.95     39.14 o 
   6  -1   3      115.58      108.53     36.27 o 
   7  -1   3        9.00       10.80     41.25 o 
   8  -1   3       28.65       72.00     38.55 o 
   9  -1   3       22.16        9.16     34.33 o 
 -10   0   3       27.15       82.83     37.48 o 
  -9   0   3       20.70       41.85     44.01 o 
  -8   0   3        4.18        2.06     45.35 o 
  -7   0   3        0.84       24.29     41.52 o 
  -6   0   3      213.27      224.25     39.00 o 
  -5   0   3        1.29       24.40     28.94 o 
  -4   0   3      245.83      270.67     25.20 o 
  -3   0   3     2238.41     2382.15     29.87 o 
  -2   0   3    17077.43    17192.43     65.71 o 
  -1   0   3    11184.55    12723.80     40.15 o 
   0   0   3       69.31       86.19     27.92 o 
   1   0   3       92.52      108.34     13.44 o 
   2   0   3      107.23      138.53     17.65 o 
   3   0   3      955.63      925.24     35.24 o 
   4   0   3       16.73       21.98     27.63 o 
   5   0   3      623.80      639.88     39.15 o 
   6   0   3       66.89       15.89     38.02 o 
   7   0   3      392.91      399.69     43.63 o 
   8   0   3        0.26       44.03     39.80 o 
   9   0   3       52.39       36.53     36.53 o 
 -10   1   3       35.91       37.02     37.02 o 
  -9   1   3        1.25       20.83     43.73 o 
  -8   1   3      147.17      168.15     43.82 o 
  -7   1   3      385.40      408.24     41.52 o 
  -6   1   3      196.91      140.86     34.60 o 
  -5   1   3      599.66      609.09     33.76 o 
  -4   1   3     3111.55     3232.40     39.11 o 
  -3   1   3       84.62      118.53     17.52 o 
  -2   1   3     2585.17     2584.48     23.75 o 
  -1   1   3      113.84      100.50     11.43 o 
   0   1   3    11010.31    10500.35    266.90 o 
   1   1   3      615.67      603.07     19.16 o 
   2   1   3     2265.20     2169.42     34.17 o 
   3   1   3     3789.29     3957.94     47.03 o 
   4   1   3      225.54      275.32     39.49 o 
   5   1   3      149.94      224.68     37.39 o 
   6   1   3        4.66       52.24     39.62 o 
   7   1   3      264.25      264.18     44.73 o 
   8   1   3       63.46       42.03     42.03 o 
   9   1   3       35.77       87.06     35.71 o 
 -10   2   3       15.49       35.04     35.04 o 
  -9   2   3       56.69       53.40     41.30 o 
  -8   2   3       34.20      109.15     41.13 o 
  -7   2   3        0.23       52.30     36.71 o 
  -6   2   3        1.85       68.81     31.80 o 
  -5   2   3       39.97       40.33     26.10 o 
  -4   2   3      140.20      122.05     24.14 o 
  -3   2   3     3268.90     3101.65     33.33 o 
  -2   2   3     1605.06     1468.26     22.32 o 
  -1   2   3     4546.79     4284.93     36.54 o 
   0   2   3      605.63      611.92     65.81 o 
   1   2   3      729.60      712.23     24.04 o 
   2   2   3     1344.86     1310.94     31.42 o 
   3   2   3       98.56      129.75     29.83 o 
   4   2   3     1852.80     1875.38     44.43 o 
   5   2   3      340.77      334.34     42.20 o 
   6   2   3       99.84      197.18     42.53 o 
   7   2   3      184.96      171.86     45.93 o 
   8   2   3       63.56       71.41     42.54 o 
   9   2   3       53.27       57.49     37.50 o 
 -10   3   3        1.02        5.35     29.88 o 
  -9   3   3        0.64        6.62     37.96 o 
  -8   3   3      175.59      155.33     41.10 o 
  -7   3   3       42.55       36.50     36.50 o 
  -6   3   3      278.54      269.40     35.15 o 
  -5   3   3        2.98       43.19     28.46 o 
  -4   3   3      268.11      251.43     26.80 o 
  -3   3   3      464.38      468.47     26.46 o 
  -2   3   3     3512.91     3368.17     32.36 o 
  -1   3   3     2162.34     2286.24     32.32 o 
   0   3   3     1218.69     1199.53     42.85 o 
   1   3   3      603.84      620.89     25.62 o 
   2   3   3      630.05      673.38     32.68 o 
   3   3   3     1050.68     1184.04     41.30 o 
   4   3   3      315.80      311.63     41.46 o 
   5   3   3     1445.69     1479.45     56.83 o 
   6   3   3      126.75      122.69     47.14 o 
   7   3   3      306.96      250.19     48.64 o 
   8   3   3        4.91        5.28      1.09 o 
   9   3   3       23.51       14.21     36.15 o 
 -10   4   3        1.46        0.96     26.18 o 
  -9   4   3        1.99       33.90     33.90 o 
  -8   4   3       54.11       55.77     37.55 o 
  -7   4   3       46.14       63.82     34.07 o 
  -6   4   3      303.72      243.66     33.43 o 
  -5   4   3      507.06      464.67     36.14 o 
  -4   4   3       21.29       64.91     30.11 o 
  -3   4   3       30.21       31.93      9.72 o 
  -2   4   3       82.17       45.43     28.79 o 
  -1   4   3        2.33        0.00     25.73 o 
   0   4   3     1740.19     1676.15    100.95 o 
   1   4   3       51.24       53.55     26.78 o 
   2   4   3      845.82      719.18     36.85 o 
   3   4   3       15.38        6.68     34.79 o 
   4   4   3      126.35      119.17     41.90 o 
   5   4   3      330.56      264.85     49.62 o 
   6   4   3        0.45       43.14     49.18 o 
   7   4   3      275.59      358.59     50.52 o 
   8   4   3       81.20       81.82     26.52 o 
  -9   5   3        1.13        9.14     29.91 o 
  -8   5   3        1.97        8.85     34.06 o 
  -7   5   3       13.73        0.00     33.39 o 
  -6   5   3      109.12      128.77     34.77 o 
  -5   5   3       82.02      102.50     30.49 o 
  -4   5   3       50.97       42.61     37.94 o 
  -3   5   3      560.83      513.68     33.98 o 
  -2   5   3      632.74      617.64     42.84 o 
  -1   5   3      312.06      297.94     33.40 o 
   0   5   3      153.03      168.31     20.85 o 
   1   5   3     1793.78     1822.77     43.37 o 
   2   5   3      179.60      217.46     32.89 o 
   3   5   3     1257.42     1400.23     45.20 o 
   4   5   3      497.81      441.82     46.30 o 
   5   5   3      241.24      156.06     44.55 o 
   6   5   3       33.23        4.29     48.01 o 
   7   5   3       45.25       48.07     48.07 o 
   8   5   3       61.68        3.43     40.14 o 
  -9   6   3        0.04       48.28     24.95 o 
  -8   6   3        0.20        9.29     30.87 o 
  -7   6   3        3.96        4.71      1.27 o 
  -6   6   3       17.49        1.50     36.61 o 
  -5   6   3        3.45       10.41     40.25 o 
  -4   6   3       39.38       42.32     42.32 o 
  -3   6   3       18.68       16.71      5.33 o 
  -2   6   3      332.68      424.68     46.65 o 
  -1   6   3      194.07      173.35     38.14 o 
   0   6   3      151.38      233.07     60.50 o 
   1   6   3       70.64      122.04     32.49 o 
   2   6   3        6.64       59.22     34.56 o 
   3   6   3      163.99      175.00     40.19 o 
   4   6   3       39.30       23.57     41.95 o 
   5   6   3      552.50      454.08     49.19 o 
   6   6   3        0.35       20.39     44.95 o 
   7   6   3       53.14        1.83     40.77 o 
  -9   7   3        4.99        7.32     20.66 o 
  -8   7   3       13.47       26.65     26.65 o 
  -7   7   3       37.25      102.49     31.01 o 
  -6   7   3        7.42       69.15     36.62 o 
  -5   7   3       17.29       47.67     47.67 o 
  -4   7   3       21.36       40.93     40.93 o 
  -3   7   3       37.59      141.40     55.98 o 
  -2   7   3        2.38       36.81     44.77 o 
  -1   7   3        8.50       37.50     37.50 o 
   0   7   3       21.35      114.39     40.52 o 
   1   7   3        4.84       45.50     34.91 o 
   2   7   3      234.18      286.67     38.97 o 
   3   7   3        7.28       40.15     40.15 o 
   4   7   3       12.79       41.76     41.76 o 
   5   7   3      133.92      128.07     45.07 o 
   6   7   3        0.23       42.22     42.22 o 
   7   7   3       57.79       24.84     36.75 o 
  -8   8   3       20.29       43.11     22.39 o 
  -7   8   3        0.51       11.40     28.24 o 
  -6   8   3        0.02       38.97     38.97 o 
  -5   8   3        0.11       57.76     53.36 o 
  -4   8   3       78.81       63.85     47.96 o 
  -3   8   3      117.05      222.00     58.33 o 
  -2   8   3       84.58        6.24     42.76 o 
  -1   8   3        6.41       28.48     35.86 o 
   0   8   3       29.76       10.24     76.27 o 
   1   8   3        3.57       42.78     35.74 o 
   2   8   3       99.68      126.08     36.13 o 
   3   8   3        1.28       39.68     39.68 o 
   4   8   3       70.17       41.16     41.16 o 
   5   8   3       30.88       35.26     10.60 o 
   6   8   3        0.47       76.48     34.60 o 
  -7   9   3        2.54        3.38     26.01 o 
  -6   9   3        2.90       41.76     41.76 o 
  -5   9   3        2.07       38.77     49.52 o 
  -4   9   3        4.03       66.68     66.68 o 
  -3   9   3        0.80        4.72     46.58 o 
  -2   9   3        1.95       37.93     37.93 o 
  -1   9   3        3.90       33.03     33.03 o 
   0   9   3       31.18       38.72     32.08 o 
   1   9   3        0.13        0.00     34.74 o 
   2   9   3        5.53       29.51     36.26 o 
   3   9   3       49.87       28.16     38.75 o 
   4   9   3        7.08       12.05     37.22 o 
   5   9   3       28.81       37.51     34.07 o 
  -6  10   3        1.57       22.02     42.63 o 
  -5  10   3        0.43       26.66     37.81 o 
  -4  10   3       31.50       53.48     53.48 o 
  -3  10   3        0.62        0.94     35.11 o 
  -2  10   3        7.97       32.54     32.54 o 
  -1  10   3        0.23       28.69     31.52 o 
   0  10   3        7.20       16.60     99.15 o 
   1  10   3        1.20       74.36     32.99 o 
   2  10   3       21.01       67.60     34.93 o 
   3  10   3       17.40       19.81      5.99 o 
   4  10   3        0.03       32.43     32.43 o 
  -5  11   3        2.12       52.84     53.29 o 
  -4  11   3        0.39       10.66     31.53 o 
  -3  11   3        2.37        2.32      0.72 o 
  -2  11   3        1.58       26.47     26.47 o 
  -1  11   3        0.86       26.99     26.99 o 
   0  11   3       15.72       18.25      5.56 o 
   1  11   3        0.31        2.78     28.90 o 
   2  11   3        8.22       10.26      2.57 o 
   3  11   3        0.08       28.22     28.22 o 
  -3  12   3        0.45       14.86     18.95 o 
  -2  12   3        0.07       10.53     20.18 o 
  -1  12   3        1.49        7.25     22.34 o 
   0  12   3        1.87       45.03     37.72 o 
  -1 -12   4        3.52       27.26     27.26 o 
   0 -12   4        0.10        8.45     43.04 o 
   1 -12   4        5.08       38.28     38.28 o 
   2 -12   4        0.00        0.80     44.69 o 
  -3 -11   4       36.24        2.48     30.47 o 
  -2 -11   4        6.84       15.90     32.45 o 
  -1 -11   4       17.73       35.23     35.23 o 
   0 -11   4        1.18       45.35     28.26 o 
   1 -11   4        1.17       29.79     49.78 o 
   2 -11   4        0.01        0.91     58.15 o 
   3 -11   4        5.73       59.97     59.97 o 
   4 -11   4       45.31       54.86     54.86 o 
   5 -11   4        2.91       34.50     46.33 o 
  -5 -10   4       22.08       23.45     30.66 o 
  -4 -10   4        5.63       68.48     32.46 o 
  -3 -10   4      199.82      270.36     36.09 o 
  -2 -10   4        2.79       23.22     36.57 o 
  -1 -10   4       47.70       50.55     13.26 o 
   0 -10   4        0.97        0.40     87.80 o 
   1 -10   4       56.85       57.06     55.45 o 
   2 -10   4       45.61      106.45     63.29 o 
   3 -10   4       18.35       94.61     59.45 o 
   4 -10   4       18.83       18.49     58.13 o 
   5 -10   4       35.77       58.63     58.63 o 
   6 -10   4        0.55       55.99     55.99 o 
  -6  -9   4        7.89        7.57      2.23 o 
  -5  -9   4        6.98       21.83     36.02 o 
  -4  -9   4      191.96      176.43     37.72 o 
  -3  -9   4      114.75      129.69     38.36 o 
  -2  -9   4        8.24       34.91     40.41 o 
  -1  -9   4        9.28        7.14     43.07 o 
   0  -9   4       16.23       50.30     50.30 o 
   1  -9   4       64.15       13.87     58.92 o 
   2  -9   4      157.24       83.27     60.42 o 
   3  -9   4        5.02       13.86     57.17 o 
   4  -9   4       15.89       21.94     60.91 o 
   5  -9   4        0.85       66.16     66.16 o 
   6  -9   4        1.53       35.85     60.11 o 
   7  -9   4        1.91       75.28     49.98 o 
  -7  -8   4        4.87       32.25     32.25 o 
  -6  -8   4        0.83       39.14     39.14 o 
  -5  -8   4       14.62       14.86      3.46 o 
  -4  -8   4       22.13       59.36     39.65 o 
  -3  -8   4      131.14       68.22     42.02 o 
  -2  -8   4        0.26       40.25     40.25 o 
  -1  -8   4       37.66       64.84     43.76 o 
   0  -8   4        3.67        0.20     32.70 o 
   1  -8   4      279.00      268.55     55.12 o 
   2  -8   4        2.59       12.60     54.23 o 
   3  -8   4       90.46       34.78     55.69 o 
   4  -8   4        2.08       50.21     59.79 o 
   5  -8   4       54.86       71.43     66.62 o 
   6  -8   4        4.92       61.70     61.70 o 
   7  -8   4        0.19        7.30     52.56 o 
  -7  -7   4        0.40       33.29     39.65 o 
  -6  -7   4       26.36       80.75     41.08 o 
  -5  -7   4       85.35      122.81     39.37 o 
  -4  -7   4        1.65       39.65     39.65 o 
  -3  -7   4        1.06       40.64     37.38 o 
  -2  -7   4       15.25       37.66     37.66 o 
  -1  -7   4        2.33       10.14     40.87 o 
   0  -7   4       18.95       78.74     83.12 o 
   1  -7   4      443.48      405.47     47.77 o 
   2  -7   4       83.34      190.80     46.16 o 
   3  -7   4      259.69      150.38     53.51 o 
   4  -7   4       47.74       50.59     15.13 o 
   5  -7   4        3.06       67.13     59.37 o 
   6  -7   4       25.64       63.89     60.30 o 
   7  -7   4       36.89        7.18     51.51 o 
   8  -7   4        1.15       20.30     38.53 o 
  -8  -6   4       67.89       50.90     36.40 o 
  -7  -6   4       14.24       14.79     43.35 o 
  -6  -6   4       70.82       88.56     43.81 o 
  -5  -6   4     1451.61     1396.86     50.35 o 
  -4  -6   4       25.30       69.19     37.72 o 
  -3  -6   4      255.17      233.57     38.52 o 
  -2  -6   4        3.54        0.00     36.86 o 
  -1  -6   4      336.20      363.08     40.32 o 
   0  -6   4      613.81      565.03     70.46 o 
   1  -6   4      190.04      172.90     35.58 o 
   2  -6   4       28.49       93.04     37.82 o 
   3  -6   4      189.89      112.17     47.02 o 
   4  -6   4       78.76      100.63     28.56 o 
   5  -6   4        2.82       46.54     53.24 o 
   6  -6   4        3.90        4.53      1.34 o 
   7  -6   4        3.50       17.67     49.79 o 
   8  -6   4       12.18       37.74     37.74 o 
  -9  -5   4        0.28       37.50     37.50 o 
  -8  -5   4      121.68       76.64     46.19 o 
  -7  -5   4       12.08       47.67     47.67 o 
  -6  -5   4      970.24      960.94     50.30 o 
  -5  -5   4      314.52      246.32     44.00 o 
  -4  -5   4      217.71      141.32     37.53 o 
  -3  -5   4     1420.81     1408.48     41.65 o 
  -2  -5   4       21.60       20.84     30.24 o 
  -1  -5   4     1988.54     1751.50     44.01 o 
   0  -5   4       88.38       82.74     20.25 o 
   1  -5   4       42.46       36.74     28.61 o 
   2  -5   4      245.07      202.34     36.13 o 
   3  -5   4       33.73       35.53      9.64 o 
   4  -5   4      426.97      522.82     46.62 o 
   5  -5   4      188.95      163.89     52.23 o 
   6  -5   4       93.67       11.58     48.80 o 
   7  -5   4       55.21       33.15     46.66 o 
   8  -5   4       11.35       38.77     38.77 o 
   9  -5   4        0.11        3.54     26.59 o 
  -9  -4   4        5.41       53.28     40.88 o 
  -8  -4   4       73.38      122.82     49.65 o 
  -7  -4   4        1.10       49.54     49.54 o 
  -6  -4   4      357.28      323.98     46.32 o 
  -5  -4   4      105.15      122.25     34.60 o 
  -4  -4   4      275.28      278.34     36.44 o 
  -3  -4   4      682.09      736.83     34.16 o 
  -2  -4   4     8332.51     9412.78     66.96 o 
  -1  -4   4      281.75      248.82     25.38 o 
   0  -4   4      965.92     1026.44     47.00 o 
   1  -4   4     1537.35     1520.17     32.36 o 
   2  -4   4      568.91      592.86     35.23 o 
   3  -4   4      112.28      127.18     33.54 o 
   4  -4   4        5.01       27.53     40.41 o 
   5  -4   4      109.06       89.49     43.72 o 
   6  -4   4        0.08       47.87     42.48 o 
   7  -4   4        0.95       23.46     40.86 o 
   8  -4   4        0.51        8.42     36.89 o 
   9  -4   4        0.27       28.63     28.63 o 
  -9  -3   4       22.61       21.96      6.53 o 
  -8  -3   4       98.90       97.07     49.41 o 
  -7  -3   4      202.88      129.30     51.15 o 
  -6  -3   4       25.68       44.23     44.23 o 
  -5  -3   4      910.32     1005.19     45.40 o 
  -4  -3   4      912.99      870.44     36.00 o 
  -3  -3   4      398.93      362.67     27.46 o 
  -2  -3   4      393.52      424.66     24.82 o 
  -1  -3   4       51.15       55.44     14.57 o 
   0  -3   4      719.41      711.98     15.45 o 
   1  -3   4      133.50      137.50     20.21 o 
   2  -3   4     2571.34     2704.23     41.45 o 
   3  -3   4      167.53      166.01     30.94 o 
   4  -3   4      544.81      604.84     35.26 o 
   5  -3   4       42.72       71.26     36.60 o 
   6  -3   4      273.62      259.57     42.95 o 
   7  -3   4        6.73       33.59     40.08 o 
   8  -3   4       65.46       74.89     23.43 o 
   9  -3   4        0.46       30.63     30.63 o 
  -9  -2   4        3.25       45.55     45.55 o 
  -8  -2   4      559.37      612.41     51.97 o 
  -7  -2   4      236.92      279.01     46.08 o 
  -6  -2   4       30.60       32.12      9.18 o 
  -5  -2   4      212.66      235.47     33.81 o 
  -4  -2   4      538.43      598.35     32.22 o 
  -3  -2   4     3336.32     3404.83     42.18 o 
  -2  -2   4     1150.50     1179.68     25.21 o 
  -1  -2   4    12290.63    13735.30     54.06 o 
   0  -2   4      834.34      884.95     41.23 o 
   1  -2   4      845.23      861.81     25.95 o 
   2  -2   4      154.93      170.25     22.37 o 
   3  -2   4      921.32      801.92     31.69 o 
   4  -2   4        6.26       28.85     28.85 o 
   5  -2   4      813.19      818.06     41.13 o 
   6  -2   4      187.38      184.34     40.66 o 
   7  -2   4       24.17       47.71     39.76 o 
   8  -2   4        0.06       27.28     37.39 o 
   9  -2   4        2.31       19.55     30.73 o 
 -10  -1   4       26.33       29.34     35.01 o 
  -9  -1   4        0.05       83.76     42.28 o 
  -8  -1   4      463.25      506.87     46.57 o 
  -7  -1   4      167.92      217.38     44.83 o 
  -6  -1   4      701.26      724.03     41.55 o 
  -5  -1   4     1120.65     1156.62     39.29 o 
  -4  -1   4      519.00      573.48     29.26 o 
  -3  -1   4      272.25      307.76     21.32 o 
  -2  -1   4     1348.54     1441.31     22.04 o 
  -1  -1   4     3569.81     3936.05     26.76 o 
   0  -1   4     9610.83     9714.44    160.20 o 
   1  -1   4     6617.71     6874.28     47.98 o 
   2  -1   4     3784.43     3770.53     35.72 o 
   3  -1   4        2.23       22.54     22.54 o 
   4  -1   4     2162.92     2139.29     40.22 o 
   5  -1   4     1755.49     1684.68     48.13 o 
   6  -1   4        0.03        5.35     38.31 o 
   7  -1   4       50.22       48.19     39.15 o 
   8  -1   4       13.26       64.83     38.03 o 
   9  -1   4       17.83       29.12     33.36 o 
 -10   0   4        7.54       35.08     35.08 o 
  -9   0   4       27.31       30.87     42.27 o 
  -8   0   4        9.72       14.90     44.21 o 
  -7   0   4       77.01       22.54     38.60 o 
  -6   0   4        6.62       32.67     32.67 o 
  -5   0   4     1834.70     1830.10     43.39 o 
  -4   0   4      922.59     1035.67     34.13 o 
  -3   0   4     1575.06     1657.42     28.84 o 
  -2   0   4      478.83      536.79     18.62 o 
  -1   0   4    14623.97    14735.91     57.82 o 
   0   0   4      534.24      553.17     30.42 o 
   1   0   4       10.67       29.04     13.01 o 
   2   0   4     7541.90     7808.68     57.64 o 
   3   0   4      615.39      593.77     28.02 o 
   4   0   4     1120.66     1158.96     42.32 o 
   5   0   4        6.58        9.88     35.81 o 
   6   0   4       35.29       38.85     40.28 o 
   7   0   4      134.11      141.45     42.50 o 
   8   0   4        5.86       52.64     39.28 o 
   9   0   4       53.04       67.97     33.70 o 
 -10   1   4       13.34       34.69     34.69 o 
  -9   1   4       16.75       38.84     38.84 o 
  -8   1   4      202.04      268.71     41.44 o 
  -7   1   4        1.94       11.51     36.26 o 
  -6   1   4      598.56      498.91     37.10 o 
  -5   1   4      157.48      156.49     29.23 o 
  -4   1   4      250.51      286.76     25.40 o 
  -3   1   4     1847.19     1819.66     28.18 o 
  -2   1   4     6117.62     6001.56     35.51 o 
  -1   1   4    17316.95    15357.75     58.97 o 
   0   1   4       46.34       30.66     12.03 o 
   1   1   4     1283.02     1218.21     25.20 o 
   2   1   4      657.71      671.65     26.58 o 
   3   1   4     1046.30      969.88     30.76 o 
   4   1   4     1162.93     1216.62     50.04 o 
   5   1   4     1016.71     1045.75     52.66 o 
   6   1   4       74.73       21.36     41.86 o 
   7   1   4       38.98       61.81     44.45 o 
   8   1   4        1.19       24.46     42.95 o 
   9   1   4       12.83       15.60      4.49 o 
 -10   2   4        6.29       13.22     30.38 o 
  -9   2   4       25.56       36.65     36.65 o 
  -8   2   4       35.56       44.49     37.65 o 
  -7   2   4       30.15       32.33      9.76 o 
  -6   2   4      494.28      492.31     35.68 o 
  -5   2   4       40.14       24.61     28.23 o 
  -4   2   4      823.55      792.39     27.39 o 
  -3   2   4      127.13      117.67     20.81 o 
  -2   2   4     2364.59     2402.24     28.65 o 
  -1   2   4      345.24      350.03     21.17 o 
   0   2   4     9438.55     8649.70    255.72 o 
   1   2   4       93.24      110.45     19.78 o 
   2   2   4     2122.37     1907.29     36.94 o 
   3   2   4       86.81      109.36     31.29 o 
   4   2   4       81.49       36.59     36.59 o 
   5   2   4      665.41      649.40     48.27 o 
   6   2   4        0.36       14.44     45.11 o 
   7   2   4       85.82       89.87     26.02 o 
   8   2   4       11.15       43.71     43.71 o 
   9   2   4       36.25       71.58     32.15 o 
 -10   3   4        0.92        9.50     27.96 o 
  -9   3   4        0.11       26.19     33.58 o 
  -8   3   4       57.55       26.16     36.77 o 
  -7   3   4       43.61        4.55     33.33 o 
  -6   3   4       17.30       68.12     32.74 o 
  -5   3   4      109.39      112.00     31.28 o 
  -4   3   4       19.15       58.58     27.17 o 
  -3   3   4     2271.45     2070.44     35.01 o 
  -2   3   4      165.31      185.43     21.63 o 
  -1   3   4      934.30     1015.85     29.76 o 
   0   3   4      104.67       88.50     44.20 o 
   1   3   4     2318.08     2165.72     37.29 o 
   2   3   4     7766.17     8479.04     70.37 o 
   3   3   4     1491.54     1619.44     45.75 o 
   4   3   4      555.02      565.02     45.48 o 
   5   3   4      169.43      156.20     46.72 o 
   6   3   4        1.66       24.58     46.39 o 
   7   3   4      149.36      172.63     47.85 o 
   8   3   4       35.06       57.99     43.44 o 
 -10   4   4        4.51        6.21     23.73 o 
  -9   4   4       33.66       68.17     30.37 o 
  -8   4   4       26.93       30.77      8.39 o 
  -7   4   4       25.28       34.92     34.92 o 
  -6   4   4        9.01       75.26     33.16 o 
  -5   4   4        1.77       20.69     34.04 o 
  -4   4   4      100.28      127.05     32.95 o 
  -3   4   4      544.48      532.67     29.98 o 
  -2   4   4     1290.91     1220.68     39.07 o 
  -1   4   4     2699.57     2484.71     44.62 o 
   0   4   4      812.96      833.08    104.09 o 
   1   4   4       58.41        5.44     29.02 o 
   2   4   4       63.74        9.35     32.72 o 
   3   4   4      259.06      204.11     39.91 o 
   4   4   4      317.69      310.83     45.87 o 
   5   4   4      266.88      260.85     49.49 o 
   6   4   4      110.22      186.81     50.29 o 
   7   4   4      140.72       37.77     50.87 o 
   8   4   4        8.36       42.21     42.21 o 
  -9   5   4        0.04       20.89     26.86 o 
  -8   5   4       27.11       51.26     30.51 o 
  -7   5   4       37.28       39.59     33.88 o 
  -6   5   4      115.23      132.74     37.29 o 
  -5   5   4      223.40      139.82     42.51 o 
  -4   5   4       96.27      144.20     38.01 o 
  -3   5   4       48.32       53.53     33.08 o 
  -2   5   4      509.82      489.64     42.42 o 
  -1   5   4      127.80      129.04     34.87 o 
   0   5   4      942.16     1007.54    150.20 o 
   1   5   4      108.25      139.77     31.60 o 
   2   5   4      966.07      894.43     41.38 o 
   3   5   4       53.41       79.25     39.30 o 
   4   5   4       59.81      146.31     41.89 o 
   5   5   4       74.96       71.50     22.22 o 
   6   5   4       26.00       40.64     47.28 o 
   7   5   4      183.04      113.39     46.22 o 
   8   5   4        3.81        5.21      1.39 o 
  -9   6   4        3.33       16.93     23.23 o 
  -8   6   4        5.03        6.26     28.80 o 
  -7   6   4        8.40       35.28     35.28 o 
  -6   6   4        1.86       39.01     39.01 o 
  -5   6   4      117.14      119.21     30.62 o 
  -4   6   4        1.86       26.38     39.01 o 
  -3   6   4      689.39      734.22     51.73 o 
  -2   6   4        0.04        0.88     44.30 o 
  -1   6   4      472.48      529.61     42.77 o 
   0   6   4      202.60      245.32     82.07 o 
   1   6   4       24.06        1.62     35.71 o 
   2   6   4      700.51      679.85     43.01 o 
   3   6   4       26.01       78.92     39.31 o 
   4   6   4        9.65       43.12     43.12 o 
   5   6   4       43.81       46.31     12.41 o 
   6   6   4        0.07        0.81     43.18 o 
   7   6   4       75.45       18.84     38.01 o 
  -8   7   4        0.07        0.36     25.91 o 
  -7   7   4        5.01       34.53     34.53 o 
  -6   7   4        0.96        0.64     42.48 o 
  -5   7   4        6.95       18.69     49.16 o 
  -4   7   4       22.68       36.00     43.64 o 
  -3   7   4       98.30      110.80     30.83 o 
  -2   7   4      127.16      216.39     47.88 o 
  -1   7   4       33.98       54.65     40.39 o 
   0   7   4      264.34      209.37     27.27 o 
   1   7   4        5.86       77.59     37.21 o 
   2   7   4      170.06      152.83     38.34 o 
   3   7   4       10.45       39.72     39.72 o 
   4   7   4        5.11       51.50     40.43 o 
   5   7   4      257.40      265.60     42.84 o 
   6   7   4        0.26       38.27     38.27 o 
   7   7   4       56.21       11.22     30.65 o 
  -8   8   4        0.97       13.94     23.39 o 
  -7   8   4        0.59       54.41     34.39 o 
  -6   8   4        2.79       50.69     50.69 o 
  -5   8   4        0.22        7.98     46.84 o 
  -4   8   4        5.93       48.14     49.33 o 
  -3   8   4       34.01       79.05     55.34 o 
  -2   8   4        8.08       31.24     45.54 o 
  -1   8   4       35.78        7.82     38.77 o 
   0   8   4       78.32      104.39     25.40 o 
   1   8   4       15.44       17.26      5.05 o 
   2   8   4      158.26      192.90     35.72 o 
   3   8   4        3.33       38.00     38.00 o 
   4   8   4       25.46       24.91     37.77 o 
   5   8   4       36.60       42.73     12.67 o 
   6   8   4       13.56       50.27     31.12 o 
  -7   9   4        0.78       34.09     34.09 o 
  -6   9   4        0.55        0.75     47.47 o 
  -5   9   4       42.99       16.13     43.34 o 
  -4   9   4        1.96       72.67     60.73 o 
  -3   9   4        1.67        2.54     52.95 o 
  -2   9   4        0.25        8.19     39.85 o 
  -1   9   4        0.88        0.49     34.23 o 
   0   9   4       24.73       27.00      7.39 o 
   1   9   4        1.05       22.87     33.28 o 
   2   9   4        8.17       75.59     34.20 o 
   3   9   4        0.62       32.66     35.91 o 
   4   9   4        5.57       47.03     32.52 o 
   5   9   4       22.79        8.30     30.83 o 
  -6  10   4        0.04       15.63     41.95 o 
  -5  10   4       16.52        1.83     42.85 o 
  -4  10   4       17.18       16.47      5.03 o 
  -3  10   4       17.94       43.55     43.55 o 
  -2  10   4       21.38       20.13     33.75 o 
  -1  10   4        0.64       12.05     30.75 o 
   0  10   4       42.88       46.79     28.64 o 
   1  10   4        0.73        0.00     31.10 o 
   2  10   4       15.42       30.25     30.25 o 
   3  10   4        0.13        0.96     28.85 o 
   4  10   4        1.47       28.29     28.29 o 
  -5  11   4        1.63        6.09     47.42 o 
  -4  11   4        2.02       54.18     40.78 o 
  -3  11   4        0.09        1.45     30.29 o 
  -2  11   4        0.01       15.20     25.51 o 
  -1  11   4       15.18       43.95     24.71 o 
   0  11   4        0.11       20.14     20.14 o 
   1  11   4        2.51        2.53      0.72 o 
   2  11   4        4.50       25.77     25.77 o 
  -2  12   4        0.00       18.50     18.50 o 
  -1  12   4        0.02        0.15     17.94 o 
  -1 -12   5        9.77       25.79     25.89 o 
   0 -12   5        0.11       42.75    102.63 o 
   1 -12   5        4.63       67.61     37.32 o 
   2 -12   5        5.93       43.53     43.68 o 
  -3 -11   5        9.73       29.03     29.03 o 
  -2 -11   5       35.97       69.60     31.06 o 
  -1 -11   5        0.03       36.33     36.33 o 
   0 -11   5        1.87       13.37     29.87 o 
   1 -11   5        0.82       46.40     50.36 o 
   2 -11   5        0.02       50.81     56.62 o 
   3 -11   5        6.98       56.67     56.67 o 
   4 -11   5       21.50       44.49     51.08 o 
  -5 -10   5       21.99       76.50     28.77 o 
  -4 -10   5       53.29       29.75     32.69 o 
  -3 -10   5        4.46       33.97     33.97 o 
  -2 -10   5        0.11       39.42     39.42 o 
  -1 -10   5        1.20        1.45      0.40 o 
   0 -10   5       27.87       36.01     36.01 o 
   1 -10   5        1.22        1.26      0.29 o 
   2 -10   5       53.32       19.15     61.57 o 
   3 -10   5        9.13       10.82      3.37 o 
   4 -10   5       23.05       59.35     59.35 o 
   5 -10   5        0.01       13.91     58.10 o 
  -6  -9   5        5.30        6.53      2.05 o 
  -5  -9   5        0.05       35.20     35.20 o 
  -4  -9   5        5.43       31.06     36.72 o 
  -3  -9   5       26.26       33.46     10.20 o 
  -2  -9   5        0.40       40.86     40.86 o 
  -1  -9   5        0.39       84.52     45.69 o 
   0  -9   5       10.25       28.78     36.54 o 
   1  -9   5       52.38       37.34     59.06 o 
   2  -9   5       23.37       28.39     58.59 o 
   3  -9   5       20.11       44.77     59.79 o 
   4  -9   5        7.63       63.36     63.36 o 
   5  -9   5        8.13       52.45     63.60 o 
   6  -9   5        1.77       60.46     60.46 o 
  -7  -8   5       12.84       58.03     31.00 o 
  -6  -8   5       22.04       37.76     37.76 o 
  -5  -8   5        8.40       52.89     40.42 o 
  -4  -8   5      255.88      268.28     41.56 o 
  -3  -8   5      165.54      150.86     41.92 o 
  -2  -8   5        6.74       15.63     41.17 o 
  -1  -8   5      164.91      156.22     37.08 o 
   0  -8   5       11.91       36.19     36.19 o 
   1  -8   5      340.14      427.51     55.14 o 
   2  -8   5       21.33       55.59     55.59 o 
   3  -8   5       33.16       24.85     54.67 o 
   4  -8   5       12.80       93.21     60.55 o 
   5  -8   5       17.05       22.18     65.62 o 
   6  -8   5        6.57        7.34      2.05 o 
   7  -8   5        9.11       67.40     48.77 o 
  -7  -7   5        5.87       25.78     37.70 o 
  -6  -7   5       28.66       57.48     40.53 o 
  -5  -7   5      156.04      123.74     42.70 o 
  -4  -7   5      297.61      248.72     40.58 o 
  -3  -7   5      107.13      132.80     41.75 o 
  -2  -7   5       76.35       69.17     40.62 o 
  -1  -7   5        5.47       12.41     45.13 o 
   0  -7   5       22.27       23.34      7.24 o 
   1  -7   5       80.56       68.52     47.49 o 
   2  -7   5      294.39      340.57     52.57 o 
   3  -7   5       75.60       93.75     54.75 o 
   4  -7   5       94.83       51.63     60.65 o 
   5  -7   5        8.69       63.26     63.26 o 
   6  -7   5       82.28      155.70     61.16 o 
   7  -7   5        0.10       53.86     49.80 o 
   8  -7   5        0.04       18.47     37.40 o 
  -8  -6   5      108.86      103.64     30.54 o 
  -7  -6   5        1.58       20.05     41.48 o 
  -6  -6   5        3.11       86.85     42.29 o 
  -5  -6   5        8.32       60.16     39.62 o 
  -4  -6   5       25.85       11.58     39.13 o 
  -3  -6   5      171.39      200.24     38.25 o 
  -2  -6   5       42.67       44.65     12.00 o 
  -1  -6   5     2566.52     2395.55     56.12 o 
   0  -6   5     1315.78     1547.91    194.18 o 
   1  -6   5       90.93      174.74     39.21 o 
   2  -6   5       61.36        5.01     40.97 o 
   3  -6   5      137.63      201.73     48.73 o 
   4  -6   5       13.50       18.34     52.82 o 
   5  -6   5       43.03       97.55     58.03 o 
   6  -6   5        3.98       54.09     56.31 o 
   7  -6   5        2.68       76.84     49.35 o 
   8  -6   5        5.78       36.68     36.68 o 
  -9  -5   5        0.34        1.55     35.61 o 
  -8  -5   5       41.08       31.08     45.03 o 
  -7  -5   5       11.19       48.27     48.27 o 
  -6  -5   5      508.69      437.20     47.73 o 
  -5  -5   5      286.03      251.00     44.19 o 
  -4  -5   5      240.13      244.00     39.17 o 
  -3  -5   5       37.37       15.85     34.54 o 
  -2  -5   5       57.52       29.85     33.70 o 
  -1  -5   5        8.70       49.59     31.44 o 
   0  -5   5      355.36      464.02     52.01 o 
   1  -5   5        0.96       65.30     30.34 o 
   2  -5   5      301.53      352.41     39.57 o 
   3  -5   5        5.50        4.34      1.05 o 
   4  -5   5       34.83       49.11     49.11 o 
   5  -5   5        2.60        4.56     50.86 o 
   6  -5   5       58.32       64.11     20.08 o 
   7  -5   5       13.56       48.73     48.73 o 
   8  -5   5        0.66       38.35     38.35 o 
  -9  -4   5       41.80      127.82     39.46 o 
  -8  -4   5      190.02      154.34     48.24 o 
  -7  -4   5       28.29       35.85     48.23 o 
  -6  -4   5      604.19      653.09     51.40 o 
  -5  -4   5      257.93      222.74     39.01 o 
  -4  -4   5        0.48       11.63     33.77 o 
  -3  -4   5     1507.34     1449.11     39.84 o 
  -2  -4   5        1.72        1.82      0.49 o 
  -1  -4   5     1986.49     1988.89     35.96 o 
   0  -4   5      714.84      650.29     19.99 o 
   1  -4   5      393.16      408.42     28.29 o 
   2  -4   5       21.66       27.52     31.05 o 
   3  -4   5      326.39      386.27     38.59 o 
   4  -4   5      292.83      294.61     41.04 o 
   5  -4   5      152.79      179.64     46.64 o 
   6  -4   5       93.89      191.15     46.82 o 
   7  -4   5        0.91       46.92     46.92 o 
   8  -4   5       14.10       11.73     37.13 o 
   9  -4   5        2.70        8.44     27.49 o 
  -9  -3   5       11.50        1.80     40.76 o 
  -8  -3   5      239.66      300.80     47.66 o 
  -7  -3   5       36.54       47.74     47.74 o 
  -6  -3   5     1225.93     1213.88     52.81 o 
  -5  -3   5      328.31      400.32     39.81 o 
  -4  -3   5      482.79      571.12     36.06 o 
  -3  -3   5        5.89       10.14     25.91 o 
  -2  -3   5      426.43      396.50     24.99 o 
  -1  -3   5     1765.14     1675.68     30.99 o 
   0  -3   5     1029.27     1124.08     97.28 o 
   1  -3   5     4655.16     4826.83     50.76 o 
   2  -3   5      110.80      115.32     28.04 o 
   3  -3   5       53.30       30.19     30.19 o 
   4  -3   5      258.04      238.79     38.02 o 
   5  -3   5       41.72       51.83     40.81 o 
   6  -3   5      573.96      533.05     47.03 o 
   7  -3   5       96.71       36.86     44.05 o 
   8  -3   5        8.09       23.49     38.91 o 
   9  -3   5       28.94        3.76     28.74 o 
  -9  -2   5        4.80       42.46     42.46 o 
  -8  -2   5        7.29       15.58     46.03 o 
  -7  -2   5       69.01       67.42     43.38 o 
  -6  -2   5      322.18      300.73     39.81 o 
  -5  -2   5     1478.43     1530.68     44.78 o 
  -4  -2   5     1561.92     1550.60     38.29 o 
  -3  -2   5     9096.56     9099.34     64.63 o 
  -2  -2   5      363.31      362.74     20.97 o 
  -1  -2   5       75.68       42.50     15.59 o 
   0  -2   5      483.87      527.23     68.10 o 
   1  -2   5       28.11       40.10     19.76 o 
   2  -2   5     2142.98     2154.39     36.66 o 
   3  -2   5      462.33      422.05     30.75 o 
   4  -2   5      374.17      294.82     33.73 o 
   5  -2   5      136.92      170.56     37.55 o 
   6  -2   5        0.76       28.95     39.17 o 
   7  -2   5       76.13       34.14     41.78 o 
   8  -2   5        2.91       20.37     37.62 o 
   9  -2   5       14.99       72.66     29.58 o 
 -10  -1   5       11.96       11.37     31.28 o 
  -9  -1   5       24.46       71.74     40.12 o 
  -8  -1   5      329.27      395.64     45.24 o 
  -7  -1   5       97.33       78.46     40.24 o 
  -6  -1   5      194.53      152.12     37.37 o 
  -5  -1   5       43.59       53.16     29.78 o 
  -4  -1   5      311.84      360.67     26.30 o 
  -3  -1   5     4789.43     5222.45     44.29 o 
  -2  -1   5      180.18      167.22     15.95 o 
  -1  -1   5     9176.25     9484.80     45.18 o 
   0  -1   5      123.99      130.10     11.91 o 
   1  -1   5      550.61      546.62     21.07 o 
   2  -1   5       43.55       60.18     20.53 o 
   3  -1   5     1197.54     1154.84     32.35 o 
   4  -1   5     1042.33     1011.58     37.43 o 
   5  -1   5      185.89      156.53     39.99 o 
   6  -1   5       48.14       32.09     39.41 o 
   7  -1   5       94.77      144.34     41.55 o 
   8  -1   5       32.45       86.52     38.10 o 
   9  -1   5        1.42       31.50     31.50 o 
 -10   0   5       19.54        9.52     31.60 o 
  -9   0   5        6.00       38.80     38.80 o 
  -8   0   5      257.75      339.66     39.49 o 
  -7   0   5      125.44      141.67     37.64 o 
  -6   0   5     1093.06     1128.66     44.73 o 
  -5   0   5        6.30        6.21     31.08 o 
  -4   0   5      543.86      536.20     28.71 o 
  -3   0   5      399.29      438.35     22.22 o 
  -2   0   5     5215.17     5257.82     41.66 o 
  -1   0   5     4970.19     5003.01     39.61 o 
   0   0   5     2590.49     2663.81    192.05 o 
   1   0   5     4489.31     4325.98     45.33 o 
   2   0   5      496.32      577.13     24.33 o 
   3   0   5        1.84       17.60     23.99 o 
   4   0   5       81.80      122.48     31.87 o 
   5   0   5      121.89      205.33     40.69 o 
   6   0   5        1.87        9.63     40.79 o 
   7   0   5      281.01      285.97     45.22 o 
   8   0   5       37.66       23.10     39.35 o 
   9   0   5       10.91       47.75     31.79 o 
 -10   1   5        8.43       60.36     29.58 o 
  -9   1   5       11.77       35.73     35.73 o 
  -8   1   5       76.21      121.17     35.92 o 
  -7   1   5      190.49      121.88     37.58 o 
  -6   1   5      344.18      275.21     33.27 o 
  -5   1   5     2656.68     2626.60     43.98 o 
  -4   1   5      377.22      372.14     27.28 o 
  -3   1   5     1310.73     1242.69     26.91 o 
  -2   1   5      116.26      112.49     17.96 o 
  -1   1   5       66.77       85.22     18.06 o 
   0   1   5      687.98      649.73     15.71 o 
   1   1   5      924.87     1012.64     25.87 o 
   2   1   5     7008.37     6944.74     53.79 o 
   3   1   5     1605.82     1749.04     42.24 o 
   4   1   5     2244.57     2190.94     53.03 o 
   5   1   5      137.79      153.04     40.94 o 
   6   1   5        5.46        5.82      1.40 o 
   7   1   5      240.30      270.78     45.05 o 
   8   1   5       17.47       42.24     42.24 o 
   9   1   5       29.20       70.78     30.79 o 
 -10   2   5        2.09       11.76     26.14 o 
  -9   2   5        5.68       32.63     32.63 o 
  -8   2   5      350.15      315.99     37.61 o 
  -7   2   5        8.29       26.89     34.91 o 
  -6   2   5      163.67      215.54     32.40 o 
  -5   2   5      908.14      763.49     35.72 o 
  -4   2   5      834.37      958.41     33.09 o 
  -3   2   5     2086.71     1894.70     32.68 o 
  -2   2   5       35.08       19.39     19.39 o 
  -1   2   5     3863.11     3951.36     40.83 o 
   0   2   5      221.71      220.12     14.39 o 
   1   2   5      862.22      935.82     27.51 o 
   2   2   5      992.34      893.29     33.70 o 
   3   2   5      321.35      350.37     34.51 o 
   4   2   5      223.51      209.33     40.93 o 
   5   2   5      337.65      300.88     46.34 o 
   6   2   5      142.57       99.80     48.72 o 
   7   2   5       60.46       16.81     45.50 o 
   8   2   5        0.17       81.27     39.31 o 
 -10   3   5        0.17       17.78     23.71 o 
  -9   3   5        2.20       56.33     30.30 o 
  -8   3   5       80.85       35.63     35.63 o 
  -7   3   5       61.69       70.54     35.48 o 
  -6   3   5      762.72      709.19     38.28 o 
  -5   3   5      113.98       89.13     32.31 o 
  -4   3   5      679.27      625.54     32.62 o 
  -3   3   5       67.77      114.90     24.50 o 
  -2   3   5      744.44      706.37     30.17 o 
  -1   3   5      878.80      901.90     29.08 o 
   0   3   5     1569.68     1611.20     75.65 o 
   1   3   5     1709.15     1668.39     38.01 o 
   2   3   5     3662.49     3626.24     56.78 o 
   3   3   5       76.13      116.69     35.66 o 
   4   3   5      183.42      205.42     43.15 o 
   5   3   5      428.53      425.11     52.42 o 
   6   3   5       21.22       49.15     49.15 o 
   7   3   5      122.34       68.75     51.20 o 
   8   3   5        0.57       41.58     41.58 o 
  -9   4   5        8.58       22.54     27.63 o 
  -8   4   5        2.23        0.85     29.66 o 
  -7   4   5        2.01       11.79     33.97 o 
  -6   4   5       21.55        9.21     34.63 o 
  -5   4   5      535.36      565.71     42.61 o 
  -4   4   5      356.42      323.45     36.07 o 
  -3   4   5      511.91      597.13     34.05 o 
  -2   4   5      420.18      478.40     36.16 o 
  -1   4   5      224.94      186.55     32.13 o 
   0   4   5      110.31      184.55     62.38 o 
   1   4   5        3.63        5.92     30.31 o 
   2   4   5     1193.11     1267.65     43.55 o 
   3   4   5       14.09       38.16     38.16 o 
   4   4   5      620.86      670.52     47.92 o 
   5   4   5      359.26      370.64     49.82 o 
   6   4   5       28.11       23.74      7.30 o 
   7   4   5      133.04      167.37     46.74 o 
   8   4   5        7.45        8.64     38.77 o 
  -9   5   5        0.01       25.00     25.00 o 
  -8   5   5       71.75       35.23     31.43 o 
  -7   5   5        4.76       16.65     35.64 o 
  -6   5   5        0.79       23.75     39.08 o 
  -5   5   5      108.55      145.25     42.73 o 
  -4   5   5      126.79      170.57     36.28 o 
  -3   5   5      157.32      187.88     40.03 o 
  -2   5   5      158.18      170.01     40.86 o 
  -1   5   5     1009.39     1042.18     43.13 o 
   0   5   5      102.04      163.95     92.33 o 
   1   5   5      175.89      198.34     36.03 o 
   2   5   5      423.83      493.04     40.09 o 
   3   5   5      191.98      173.26     41.47 o 
   4   5   5       69.52      146.64     42.20 o 
   5   5   5      377.81      409.42     47.15 o 
   6   5   5       25.95       81.49     44.82 o 
   7   5   5      112.17       65.88     41.46 o 
  -9   6   5        1.36       17.64     21.73 o 
  -8   6   5       24.91        7.52     28.65 o 
  -7   6   5       21.98       89.74     35.75 o 
  -6   6   5        4.96       31.70     45.04 o 
  -5   6   5        8.59       30.70     43.61 o 
  -4   6   5       19.41       30.08     43.51 o 
  -3   6   5        3.40       50.55     45.66 o 
  -2   6   5      331.22      415.14     44.61 o 
  -1   6   5       25.91       76.97     39.55 o 
   0   6   5      956.97      955.25     60.72 o 
   1   6   5       31.91       17.95     37.20 o 
   2   6   5      651.18      762.96     40.80 o 
   3   6   5       98.57       61.20     41.38 o 
   4   6   5        2.72       23.69     40.99 o 
   5   6   5       68.95      120.77     44.85 o 
   6   6   5        0.04        0.00     40.20 o 
   7   6   5       81.73       62.94     35.25 o 
  -8   7   5        3.21       28.38     28.38 o 
  -7   7   5        6.16       39.20     37.74 o 
  -6   7   5        1.09       38.34     47.80 o 
  -5   7   5       57.35       97.39     46.94 o 
  -4   7   5       30.44       47.72     47.72 o 
  -3   7   5      295.85      355.00     56.76 o 
  -2   7   5        2.10        1.91      0.50 o 
  -1   7   5        0.33        0.50     41.23 o 
   0   7   5      134.23      366.44    123.60 o 
   1   7   5       10.61        5.41     37.31 o 
   2   7   5      233.65      295.43     38.89 o 
   3   7   5       13.51       20.32     37.67 o 
   4   7   5        1.77        1.79     39.86 o 
   5   7   5       33.33       64.19     39.03 o 
   6   7   5       14.04       17.43     34.71 o 
  -8   8   5        1.59        8.70     25.40 o 
  -7   8   5        0.06       46.57     39.24 o 
  -6   8   5        3.33       32.81     48.98 o 
  -5   8   5       20.73      110.50     46.29 o 
  -4   8   5       43.03       55.47     55.47 o 
  -3   8   5        1.37      105.48     54.14 o 
  -2   8   5        3.26       90.27     45.79 o 
  -1   8   5      137.18      137.98     42.03 o 
   0   8   5       20.53       41.35     41.35 o 
   1   8   5       44.97      108.86     35.16 o 
   2   8   5      145.44      134.88     37.56 o 
   3   8   5       23.77       68.62     36.57 o 
   4   8   5       10.55       71.59     35.61 o 
   5   8   5       16.37       12.19     34.29 o 
   6   8   5        2.10        0.14     26.79 o 
  -7   9   5        0.02       19.18     38.20 o 
  -6   9   5       11.54       45.34     45.34 o 
  -5   9   5       22.44        0.00     46.75 o 
  -4   9   5        5.27       58.44     58.44 o 
  -3   9   5        0.09        4.89     54.42 o 
  -2   9   5       12.63       33.94     44.09 o 
  -1   9   5        2.66        1.86     37.05 o 
   0   9   5      131.48       83.84     24.94 o 
   1   9   5        7.46       54.58     32.12 o 
   2   9   5       16.59       21.84     33.12 o 
   3   9   5        4.79       60.65     32.43 o 
   4   9   5       22.64       30.88     30.88 o 
   5   9   5       45.65       65.68     25.79 o 
  -6  10   5        8.78        9.14     35.83 o 
  -5  10   5       11.33       49.24     44.32 o 
  -4  10   5        1.56       44.04     55.37 o 
  -3  10   5        1.47       46.37     46.37 o 
  -2  10   5        0.23        0.00     36.88 o 
  -1  10   5        0.57        0.69     29.89 o 
   0  10   5        3.54        1.42     21.09 o 
   1  10   5        1.74       11.00     28.61 o 
   2  10   5        4.72       56.97     27.54 o 
   3  10   5        0.11       19.94     27.22 o 
  -5  11   5       11.68        3.54     41.47 o 
  -4  11   5        0.31       83.51     40.74 o 
  -3  11   5        0.10       28.33     33.08 o 
  -2  11   5        0.17       18.32     26.11 o 
  -1  11   5        6.15       10.67     23.93 o 
   0  11   5        9.78       15.82     16.79 o 
   1  11   5        0.26       22.82     22.82 o 
   2  11   5        0.31       21.51     21.69 o 
   0 -12   6        9.77       48.19     41.42 o 
   1 -12   6       26.06       13.61     37.84 o 
  -3 -11   6       24.48        4.43     27.32 o 
  -2 -11   6        0.02       44.16     31.92 o 
  -1 -11   6        1.72        5.85     36.28 o 
   0 -11   6       10.15       61.39     72.88 o 
   1 -11   6        1.28       44.01     49.46 o 
   2 -11   6        0.15       83.59     53.46 o 
   3 -11   6        8.58       31.80     53.26 o 
   4 -11   6        0.85       31.62     51.13 o 
  -5 -10   6       10.36       34.96     26.86 o 
  -4 -10   6        0.75       14.11     31.08 o 
  -3 -10   6        3.19       25.31     33.89 o 
  -2 -10   6       76.62       79.25     24.84 o 
  -1 -10   6        0.13       26.68     43.60 o 
   0 -10   6       15.10       58.78    145.29 o 
   1 -10   6        1.22       11.37     57.65 o 
   2 -10   6       22.75       92.80     58.52 o 
   3 -10   6       11.91       75.90     59.00 o 
   4 -10   6       18.10        7.00     59.78 o 
   5 -10   6        9.01        8.35      2.09 o 
  -6  -9   6       29.69        3.75     29.53 o 
  -5  -9   6        7.05       15.53     32.18 o 
  -4  -9   6       49.44       28.69     37.53 o 
  -3  -9   6        0.59       11.17     37.97 o 
  -2  -9   6       14.01       46.84     43.43 o 
  -1  -9   6       16.62       38.89     47.01 o 
   0  -9   6       28.22      104.03     37.23 o 
   1  -9   6       12.41        9.96      3.05 o 
   2  -9   6        0.09       83.70     59.35 o 
   3  -9   6       55.02      106.52     61.44 o 
   4  -9   6       30.74       72.05     61.28 o 
   5  -9   6        1.23       42.97     60.18 o 
   6  -9   6        0.63       47.94     54.07 o 
  -7  -8   6       18.35       40.91     29.61 o 
  -6  -8   6       35.91       37.47     35.36 o 
  -5  -8   6      180.56      190.33     38.56 o 
  -4  -8   6        3.52        3.72      1.05 o 
  -3  -8   6       61.16       40.67     41.56 o 
  -2  -8   6       10.75        7.24     43.48 o 
  -1  -8   6      112.39      181.51     45.66 o 
   0  -8   6       23.19       53.58     53.58 o 
   1  -8   6      488.62      620.77     57.61 o 
   2  -8   6        0.31       55.37     55.37 o 
   3  -8   6       67.14      192.02     56.68 o 
   4  -8   6       16.33       32.71     59.57 o 
   5  -8   6       62.98       79.75     62.06 o 
   6  -8   6        0.40        5.34     57.35 o 
   7  -8   6        1.56       49.33     49.33 o 
  -7  -7   6        9.95        6.13     36.66 o 
  -6  -7   6       87.66       40.06     40.06 o 
  -5  -7   6       12.93       39.78     39.78 o 
  -4  -7   6       88.46      110.05     33.74 o 
  -3  -7   6       40.71       48.36     11.41 o 
  -2  -7   6        0.96        0.17     43.18 o 
  -1  -7   6       66.76        9.08     44.81 o 
   0  -7   6      223.17      306.30     40.83 o 
   1  -7   6       95.46      118.72     28.31 o 
   2  -7   6        0.85       56.16     51.08 o 
   3  -7   6       39.21       63.85     53.48 o 
   4  -7   6        0.14       60.25     60.25 o 
   5  -7   6        4.49       87.48     61.14 o 
   6  -7   6        1.33      110.69     57.82 o 
   7  -7   6       11.54       88.11     49.75 o 
  -8  -6   6       32.05       32.59     35.25 o 
  -7  -6   6       16.76       30.03     41.73 o 
  -6  -6   6       53.37       74.16     42.97 o 
  -5  -6   6       13.22       91.23     39.06 o 
  -4  -6   6       13.27       30.27     39.44 o 
  -3  -6   6      261.58      258.69     43.77 o 
  -2  -6   6        1.90        8.18     39.13 o 
  -1  -6   6       56.09      115.48     38.81 o 
   0  -6   6        0.32       61.75     38.76 o 
   1  -6   6       11.57       41.41     41.41 o 
   2  -6   6       84.62       79.72     23.70 o 
   3  -6   6        1.05        1.14      0.33 o 
   4  -6   6      114.54       39.03     55.44 o 
   5  -6   6       16.58       43.03     54.80 o 
   6  -6   6       18.83       57.87     57.87 o 
   7  -6   6        3.90       49.00     49.00 o 
   8  -6   6        6.12        5.78      1.53 o 
  -8  -5   6       37.86       62.16     42.32 o 
  -7  -5   6        0.19        2.00     45.22 o 
  -6  -5   6      126.24      150.15     43.76 o 
  -5  -5   6       37.02       36.69     39.82 o 
  -4  -5   6      419.02      450.00     42.31 o 
  -3  -5   6       51.06        3.12     35.68 o 
  -2  -5   6      374.14      364.92     36.29 o 
  -1  -5   6      276.14      312.74     35.93 o 
   0  -5   6        3.62       18.44     33.34 o 
   1  -5   6      666.29      653.00     39.27 o 
   2  -5   6       12.28       39.19     39.19 o 
   3  -5   6       37.21       44.04     44.04 o 
   4  -5   6      175.03      262.44     48.99 o 
   5  -5   6        5.69       42.25     49.62 o 
   6  -5   6       21.31       16.73     50.22 o 
   7  -5   6        0.76        8.50     46.97 o 
   8  -5   6       12.92       38.25     38.25 o 
  -9  -4   6       11.11       46.14     37.46 o 
  -8  -4   6       35.31       80.06     43.59 o 
  -7  -4   6      287.87      254.51     49.31 o 
  -6  -4   6      268.29      243.73     45.84 o 
  -5  -4   6       41.79       55.73     40.83 o 
  -4  -4   6      933.33     1043.45     43.72 o 
  -3  -4   6       56.04       61.56     32.77 o 
  -2  -4   6     1588.90     1600.73     43.36 o 
  -1  -4   6     2559.51     2737.69     45.34 o 
   0  -4   6     1571.92     1572.76    106.32 o 
   1  -4   6      452.03      493.17     32.80 o 
   2  -4   6      917.68     1010.50     42.67 o 
   3  -4   6        4.44       19.63     36.97 o 
   4  -4   6       11.37       11.36      2.80 o 
   5  -4   6      218.36      185.13     48.40 o 
   6  -4   6        9.37       64.34     47.08 o 
   7  -4   6       99.64      137.17     44.40 o 
   8  -4   6        0.65        0.17     35.43 o 
  -9  -3   6        8.08        7.95      2.08 o 
  -8  -3   6       14.84        5.83     42.97 o 
  -7  -3   6       57.76       61.16     44.93 o 
  -6  -3   6        6.49       38.93     40.54 o 
  -5  -3   6      238.17      175.19     38.40 o 
  -4  -3   6      159.91      149.05     31.95 o 
  -3  -3   6      351.55      334.99     29.45 o 
  -2  -3   6     1775.59     1758.64     36.60 o 
  -1  -3   6      477.88      444.33     24.25 o 
   0  -3   6      846.65      955.04     20.60 o 
   1  -3   6       91.49      133.27     26.31 o 
   2  -3   6     1200.53     1308.76     38.93 o 
   3  -3   6      410.28      453.40     36.55 o 
   4  -3   6      575.04      524.57     43.36 o 
   5  -3   6      103.49       61.71     43.99 o 
   6  -3   6        6.78       43.57     43.57 o 
   7  -3   6       17.07       43.29     43.29 o 
   8  -3   6       10.20       12.71      3.46 o 
  -9  -2   6       70.42       50.28     38.51 o 
  -8  -2   6      175.53      160.19     44.61 o 
  -7  -2   6        3.22        7.06     39.95 o 
  -6  -2   6      711.63      782.16     42.04 o 
  -5  -2   6      120.61       98.59     35.34 o 
  -4  -2   6       19.96       23.88     28.12 o 
  -3  -2   6      225.68      240.87     24.32 o 
  -2  -2   6     2241.57     2406.24     32.87 o 
  -1  -2   6     2938.46     2987.04     33.95 o 
   0  -2   6     1468.57     1513.72     39.50 o 
   1  -2   6     1378.59     1481.22     34.32 o 
   2  -2   6       10.30       23.77     23.77 o 
   3  -2   6      353.13      379.68     32.67 o 
   4  -2   6        4.66       73.00     33.21 o 
   5  -2   6      423.07      447.22     42.72 o 
   6  -2   6       11.55       39.86     43.20 o 
   7  -2   6       55.26       13.42     41.89 o 
   8  -2   6       18.12       33.18     36.81 o 
   9  -2   6       38.63       28.14     28.14 o 
 -10  -1   6        3.73       10.24     28.51 o 
  -9  -1   6       59.45      123.59     36.61 o 
  -8  -1   6       85.25       39.70     39.70 o 
  -7  -1   6      122.20       26.51     40.82 o 
  -6  -1   6     1843.43     1602.12     47.82 o 
  -5  -1   6      794.38      911.88     37.73 o 
  -4  -1   6     3768.02     4024.75     47.44 o 
  -3  -1   6      134.39      150.43     21.24 o 
  -2  -1   6        2.72       12.80     17.47 o 
  -1  -1   6      243.26      283.32     17.96 o 
   0  -1   6     5302.98     6296.96    409.10 o 
   1  -1   6        7.59       48.04     19.66 o 
   2  -1   6     3410.12     3738.29     42.48 o 
   3  -1   6      364.50      375.52     29.72 o 
   4  -1   6       47.86        0.00     32.89 o 
   5  -1   6      188.97      136.33     41.71 o 
   6  -1   6        1.47       41.35     41.35 o 
   7  -1   6      132.84      130.12     36.50 o 
   8  -1   6       37.88       13.51     38.05 o 
   9  -1   6       69.56       18.83     30.24 o 
 -10   0   6       36.22       33.16     28.41 o 
  -9   0   6        7.72       46.95     35.38 o 
  -8   0   6       79.06       85.18     27.24 o 
  -7   0   6       30.60       17.09     36.43 o 
  -6   0   6      219.79      281.91     35.27 o 
  -5   0   6      576.19      593.86     34.27 o 
  -4   0   6      424.69      412.24     30.16 o 
  -3   0   6     7521.52     7669.79     62.89 o 
  -2   0   6      317.18      288.05     21.02 o 
  -1   0   6     2420.86     2475.81     33.14 o 
   0   0   6       27.54       34.43     10.37 o 
   1   0   6      189.42      251.26     21.48 o 
   2   0   6      830.62      918.67     28.88 o 
   3   0   6      267.56      297.28     33.24 o 
   4   0   6     1633.81     1703.29     50.84 o 
   5   0   6       92.07       78.89     38.69 o 
   6   0   6       93.65       25.66     43.59 o 
   7   0   6       41.79       98.80     42.54 o 
   8   0   6        1.20       20.50     38.90 o 
   9   0   6       11.34       28.73     28.73 o 
 -10   1   6        3.65        3.44      1.00 o 
  -9   1   6        1.19       33.87     34.32 o 
  -8   1   6       85.83       33.31     35.20 o 
  -7   1   6        0.17       37.39     32.85 o 
  -6   1   6     1131.73     1061.91     43.80 o 
  -5   1   6      598.27      569.24     33.03 o 
  -4   1   6      203.25      188.65     26.91 o 
  -3   1   6        5.62       22.48     22.48 o 
  -2   1   6      663.70      656.74     24.27 o 
  -1   1   6     2793.76     2437.32     34.19 o 
   0   1   6     2095.31     2303.97     99.92 o 
   1   1   6      643.89      644.51     25.35 o 
   2   1   6      253.71      260.80     26.11 o 
   3   1   6      392.58      426.79     32.71 o 
   4   1   6      155.80      193.40     38.30 o 
   5   1   6      640.42      641.00     46.09 o 
   6   1   6       66.20      103.90     44.02 o 
   7   1   6      398.05      380.15     47.15 o 
   8   1   6        7.18       27.80     38.00 o 
 -10   2   6        2.46       24.95     24.95 o 
  -9   2   6        1.31       54.93     29.06 o 
  -8   2   6       35.45       13.02     33.25 o 
  -7   2   6      118.00      106.36     34.51 o 
  -6   2   6      116.29       57.45     32.79 o 
  -5   2   6      905.66      898.53     37.90 o 
  -4   2   6     1450.71     1471.02     38.55 o 
  -3   2   6      362.36      341.81     27.58 o 
  -2   2   6     1426.19     1351.27     33.61 o 
  -1   2   6     1285.77     1415.95     32.91 o 
   0   2   6     1035.09      957.11     87.47 o 
   1   2   6       77.06       88.80     23.17 o 
   2   2   6     2737.36     2628.98     45.76 o 
   3   2   6        1.05       49.58     32.26 o 
   4   2   6       77.66       52.48     40.70 o 
   5   2   6       30.95       45.29     44.66 o 
   6   2   6       67.96      102.63     44.84 o 
   7   2   6      350.85      324.13     48.55 o 
   8   2   6       10.85        7.02     39.74 o 
 -10   3   6        2.35       17.55     21.50 o 
  -9   3   6       32.51       31.29     28.66 o 
  -8   3   6       44.90       66.17     31.68 o 
  -7   3   6      122.95      103.56     34.32 o 
  -6   3   6       33.44       63.66     35.47 o 
  -5   3   6      151.60      116.92     35.22 o 
  -4   3   6        8.57       55.51     30.51 o 
  -3   3   6     5215.00     4892.39     58.03 o 
  -2   3   6      455.87      450.07     32.68 o 
  -1   3   6     2279.36     2296.92     39.40 o 
   0   3   6       21.33       34.76     10.02 o 
   1   3   6       97.02       83.57     26.26 o 
   2   3   6      146.59      104.80     32.58 o 
   3   3   6      301.74      282.05     41.82 o 
   4   3   6      852.88      837.87     51.16 o 
   5   3   6      177.01      177.91     47.34 o 
   6   3   6      134.92       40.89     52.24 o 
   7   3   6      140.26      168.98     46.27 o 
   8   3   6        2.01       44.11     37.83 o 
  -9   4   6        0.04       25.41     25.41 o 
  -8   4   6       93.45       69.59     31.86 o 
  -7   4   6        2.70        2.60      0.75 o 
  -6   4   6      389.49      515.83     42.32 o 
  -5   4   6       47.67       58.00     15.28 o 
  -4   4   6        5.49       38.44     38.44 o 
  -3   4   6        4.43       34.43     34.43 o 
  -2   4   6     1191.79     1152.78     43.47 o 
  -1   4   6     1519.68     1350.31     41.61 o 
   0   4   6     1331.39     1327.19     29.74 o 
   1   4   6      840.81      880.67     38.77 o 
   2   4   6      267.56      198.67     37.04 o 
   3   4   6       16.18        0.00     38.78 o 
   4   4   6       13.06       62.51     43.82 o 
   5   4   6      119.60       88.32     49.23 o 
   6   4   6        0.51       13.32     48.81 o 
   7   4   6      107.97       79.43     44.77 o 
   8   4   6        0.04        1.57     34.22 o 
  -9   5   6        0.85       22.03     23.50 o 
  -8   5   6       14.88       17.02      5.04 o 
  -7   5   6        2.82        0.00     36.68 o 
  -6   5   6        1.49       34.10     42.24 o 
  -5   5   6      435.45      502.39     47.88 o 
  -4   5   6      190.03      221.60     42.41 o 
  -3   5   6      293.50      291.31     43.95 o 
  -2   5   6      545.66      509.83     43.07 o 
  -1   5   6        4.24       71.09     34.87 o 
   0   5   6      271.80      275.35     26.56 o 
   1   5   6        0.33       10.18     34.16 o 
   2   5   6      895.14     1009.06     47.32 o 
   3   5   6        1.28        4.03     40.26 o 
   4   5   6      188.94      149.65     43.50 o 
   5   5   6      218.17      114.85     45.94 o 
   6   5   6        2.62       70.20     42.16 o 
   7   5   6       31.67       34.97     10.30 o 
  -9   6   6        2.23        0.46     20.00 o 
  -8   6   6       33.64       28.32     30.61 o 
  -7   6   6        4.02       28.48     38.67 o 
  -6   6   6        0.07       87.51     44.90 o 
  -5   6   6        7.10        9.77     46.52 o 
  -4   6   6       24.47       81.67     46.57 o 
  -3   6   6       65.47      143.13     49.45 o 
  -2   6   6        4.50       44.21     44.21 o 
  -1   6   6       94.13       56.93     41.86 o 
   0   6   6       18.27       33.34     28.84 o 
   1   6   6        8.49        8.99      2.70 o 
   2   6   6      117.33      175.48     40.50 o 
   3   6   6       47.95       96.17     40.39 o 
   4   6   6      277.86      274.95     42.65 o 
   5   6   6      117.36      137.67     33.26 o 
   6   6   6        2.16       22.63     38.48 o 
   7   6   6       36.77        9.87     31.79 o 
  -8   7   6       11.75       28.75     29.12 o 
  -7   7   6        7.08       41.24     41.24 o 
  -6   7   6       21.02       87.61     49.82 o 
  -5   7   6       81.91        2.19     48.63 o 
  -4   7   6        5.65       45.23     49.54 o 
  -3   7   6       16.45      122.19     50.80 o 
  -2   7   6        6.92       96.35     46.16 o 
  -1   7   6       12.30       47.75     42.68 o 
   0   7   6       92.46      173.69     75.72 o 
   1   7   6      126.51      104.94     40.11 o 
   2   7   6      301.52      261.09     41.26 o 
   3   7   6       24.19       37.80     37.80 o 
   4   7   6       42.66       35.77     39.31 o 
   5   7   6       28.36       38.50     36.04 o 
   6   7   6       15.80       30.13     32.03 o 
  -8   8   6        0.71        4.72     27.76 o 
  -7   8   6        2.23       65.48     40.30 o 
  -6   8   6       12.24       49.26     49.26 o 
  -5   8   6       79.72       36.02     53.01 o 
  -4   8   6       20.58        2.36     56.06 o 
  -3   8   6       20.65       55.59     55.59 o 
  -2   8   6        7.12       49.57     49.57 o 
  -1   8   6        0.55       13.93     40.95 o 
   0   8   6        6.73       42.45     26.24 o 
   1   8   6        1.21        0.00     34.78 o 
   2   8   6       63.57       18.70     35.71 o 
   3   8   6       15.98       57.43     34.01 o 
   4   8   6       28.74       24.91     33.76 o 
   5   8   6       26.56       42.84     29.58 o 
  -7   9   6        0.06       31.46     36.88 o 
  -6   9   6        6.58       64.63     44.15 o 
  -5   9   6        6.84        2.00     50.27 o 
  -4   9   6       24.03       21.55     55.94 o 
  -3   9   6       19.98       70.77     52.44 o 
  -2   9   6        6.28       44.71     44.71 o 
  -1   9   6        5.24       20.30     39.26 o 
   0   9   6        0.14        1.70     24.31 o 
   1   9   6       24.34       23.92      6.69 o 
   2   9   6        0.26       19.30     31.07 o 
   3   9   6       26.22       59.98     29.84 o 
   4   9   6        1.78       27.49     27.49 o 
  -6  10   6        0.93        0.25     36.31 o 
  -5  10   6        1.31        7.61     44.42 o 
  -4  10   6        0.01        4.59     51.57 o 
  -3  10   6        0.16       44.44     44.44 o 
  -2  10   6        1.77       33.47     35.96 o 
  -1  10   6        3.36        7.64     31.90 o 
   0  10   6        0.58       20.61     20.61 o 
   1  10   6       26.99       27.49     27.49 o 
   2  10   6       25.04       22.85     25.34 o 
   3  10   6        4.23       23.74     23.74 o 
  -4  11   6        0.03        5.44     39.71 o 
  -3  11   6        0.61        4.72     32.60 o 
  -2  11   6        0.95       28.27     28.27 o 
  -1  11   6       37.90       43.10     21.94 o 
   0  11   6        7.60       11.23     14.67 o 
   1  11   6        1.13       41.13     20.08 o 
  -3 -11   7       15.20       49.51     25.86 o 
  -2 -11   7        2.95        2.54      0.73 o 
  -1 -11   7        1.80       11.71     35.85 o 
   0 -11   7        2.74       68.28     68.28 o 
   1 -11   7        9.75       11.79     48.51 o 
   2 -11   7        0.74      118.98     53.15 o 
   3 -11   7        0.02       14.43     53.46 o 
  -4 -10   7       83.23       81.37     25.47 o 
  -3 -10   7       88.45       85.02     33.31 o 
  -2 -10   7        3.87        6.30     38.61 o 
  -1 -10   7       42.76       43.71     43.71 o 
   0 -10   7       14.68       36.91     36.91 o 
   1 -10   7       33.91       58.61     58.61 o 
   2 -10   7       22.93       47.53     60.31 o 
   3 -10   7        0.47       16.64     60.70 o 
   4 -10   7        0.71       56.56     56.56 o 
   5 -10   7        0.85       25.25     49.92 o 
  -6  -9   7       79.46       63.34     28.96 o 
  -5  -9   7        0.47       46.74     31.68 o 
  -4  -9   7       17.40       46.95     34.90 o 
  -3  -9   7       13.39       40.36     40.36 o 
  -2  -9   7       10.80       24.74     43.76 o 
  -1  -9   7        1.65       75.42     49.71 o 
   0  -9   7      190.82      117.98     39.56 o 
   1  -9   7       22.55       77.92     58.95 o 
   2  -9   7        0.08      117.11     62.35 o 
   3  -9   7        0.04       62.02     62.02 o 
   4  -9   7        1.04       61.08     61.08 o 
   5  -9   7        0.96       74.79     58.20 o 
   6  -9   7        1.23        1.38      0.43 o 
  -7  -8   7        6.58       13.20     27.26 o 
  -6  -8   7        5.33       33.74     33.74 o 
  -5  -8   7       20.40       21.06      6.66 o 
  -4  -8   7       17.58       34.30     38.76 o 
  -3  -8   7       25.90       38.03     41.11 o 
  -2  -8   7       15.96       27.98     46.22 o 
  -1  -8   7        1.79       50.30     49.46 o 
   0  -8   7      145.20      149.92     44.35 o 
   1  -8   7       53.61       29.25     56.92 o 
   2  -8   7       22.88       16.91      4.59 o 
   3  -8   7        0.07        4.88     59.14 o 
   4  -8   7        1.95       57.48     60.44 o 
   5  -8   7        4.40        4.84      1.32 o 
   6  -8   7        0.09       70.42     54.32 o 
   7  -8   7        3.51        4.55      1.38 o 
  -7  -7   7        1.41       54.80     35.57 o 
  -6  -7   7       45.47       40.43     40.43 o 
  -5  -7   7        7.00       62.54     40.21 o 
  -4  -7   7       43.46      125.01     41.14 o 
  -3  -7   7        5.08       42.59     42.59 o 
  -2  -7   7       29.60       89.36     42.74 o 
  -1  -7   7      133.97      105.16     48.95 o 
   0  -7   7      165.77      112.57     35.71 o 
   1  -7   7      182.23      293.68     51.56 o 
   2  -7   7       48.15        2.23     51.63 o 
   3  -7   7       15.59       97.14     54.93 o 
   4  -7   7       54.47      135.94     54.76 o 
   5  -7   7       11.25       59.78     59.78 o 
   6  -7   7        4.21        5.05     55.78 o 
   7  -7   7        1.10        0.71     43.89 o 
  -8  -6   7       14.03       11.87     36.46 o 
  -7  -6   7       12.85       40.11     40.11 o 
  -6  -6   7      638.67      632.05     44.44 o 
  -5  -6   7       34.23       80.70     40.35 o 
  -4  -6   7       40.09       60.10     40.74 o 
  -3  -6   7        3.41       30.47     41.07 o 
  -2  -6   7       21.44       25.93      7.63 o 
  -1  -6   7       16.17       92.75     43.14 o 
   0  -6   7       27.62       33.69     29.85 o 
   1  -6   7      267.24      301.12     44.33 o 
   2  -6   7      111.09      138.17     37.89 o 
   3  -6   7       67.30      126.49     49.05 o 
   4  -6   7      257.43      229.83     54.87 o 
   5  -6   7       17.62       23.83      6.89 o 
   6  -6   7       13.28       93.23     55.11 o 
   7  -6   7       30.53        2.14     46.85 o 
   8  -6   7        9.15       18.49     33.95 o 
  -8  -5   7       50.32       23.37     41.88 o 
  -7  -5   7       47.00        0.00     43.50 o 
  -6  -5   7       87.46       31.58     41.09 o 
  -5  -5   7      254.26      231.91     42.75 o 
  -4  -5   7      291.53      275.31     41.15 o 
  -3  -5   7      205.13      236.30     39.10 o 
  -2  -5   7       47.01       77.47     38.72 o 
  -1  -5   7        4.72       50.02     34.05 o 
   0  -5   7       25.10       40.69     29.95 o 
   1  -5   7      181.73      169.78     38.86 o 
   2  -5   7      120.69       65.10     41.31 o 
   3  -5   7        1.38       62.10     45.05 o 
   4  -5   7      123.36      242.56     50.14 o 
   5  -5   7       10.99        6.96     49.96 o 
   6  -5   7        0.81       52.59     52.59 o 
   7  -5   7       28.26       43.89     46.99 o 
   8  -5   7        2.11       19.01     34.91 o 
  -9  -4   7       76.73       59.89     35.65 o 
  -8  -4   7       16.77       43.70     43.70 o 
  -7  -4   7       12.71       23.21     44.08 o 
  -6  -4   7      461.24      507.65     46.50 o 
  -5  -4   7       52.84       30.75     41.54 o 
  -4  -4   7       63.06       66.64     37.48 o 
  -3  -4   7     1822.41     1890.95     45.56 o 
  -2  -4   7      233.97      195.05     33.12 o 
  -1  -4   7     1481.32     1502.91     40.91 o 
   0  -4   7      205.47      196.65     37.18 o 
   1  -4   7      577.22      572.83     35.86 o 
   2  -4   7        0.14       14.73     34.37 o 
   3  -4   7       41.78       57.65     40.02 o 
   4  -4   7       77.28      165.68     46.06 o 
   5  -4   7       69.51      125.80     49.52 o 
   6  -4   7       32.74       48.13     48.13 o 
   7  -4   7       19.53       48.30     42.32 o 
   8  -4   7        0.27       14.22     35.63 o 
  -9  -3   7        0.59       37.64     37.64 o 
  -8  -3   7       22.12       39.57     40.97 o 
  -7  -3   7        3.48        9.13     42.35 o 
  -6  -3   7     1099.19     1251.68     49.32 o 
  -5  -3   7        1.13        9.37     35.84 o 
  -4  -3   7     1131.87     1138.38     43.42 o 
  -3  -3   7      126.85      179.26     30.48 o 
  -2  -3   7       10.56       64.22     25.96 o 
  -1  -3   7        2.64        0.00     24.40 o 
   0  -3   7     1357.14     1417.28     24.44 o 
   1  -3   7     2087.62     2184.28     42.84 o 
   2  -3   7      667.16      673.95     33.94 o 
   3  -3   7      377.48      353.34     37.43 o 
   4  -3   7      100.11      122.15     40.41 o 
   5  -3   7        3.65       48.59     42.81 o 
   6  -3   7        0.52       37.65     44.74 o 
   7  -3   7       20.58       41.02     43.65 o 
   8  -3   7        6.31       23.78     34.88 o 
  -9  -2   7       81.93      154.28     35.20 o 
  -8  -2   7      184.66      118.16     41.96 o 
  -7  -2   7       47.27       47.78     38.18 o 
  -6  -2   7       79.30       55.89     37.76 o 
  -5  -2   7      544.59      481.59     38.70 o 
  -4  -2   7      244.95      204.99     31.70 o 
  -3  -2   7     1643.02     1614.16     38.11 o 
  -2  -2   7     1643.32     1822.72     34.54 o 
  -1  -2   7     1132.83     1134.71     29.71 o 
   0  -2   7        0.25        0.61     15.12 o 
   1  -2   7      569.53      587.82     30.44 o 
   2  -2   7      906.50      932.95     32.24 o 
   3  -2   7       13.29       36.63     28.73 o 
   4  -2   7     1398.65     1333.90     46.53 o 
   5  -2   7       83.02       41.20     41.20 o 
   6  -2   7       11.69       40.17     44.19 o 
   7  -2   7       48.75       41.86     41.64 o 
   8  -2   7        2.21        4.76     34.91 o 
 -10  -1   7       26.66       17.31     27.77 o 
  -9  -1   7        3.80        5.93     33.96 o 
  -8  -1   7      116.86      166.23     36.85 o 
  -7  -1   7       24.84       39.64     39.64 o 
  -6  -1   7      229.26      250.25     35.85 o 
  -5  -1   7      259.20      277.22     34.59 o 
  -4  -1   7      996.10      963.64     35.33 o 
  -3  -1   7      187.10      210.60     26.10 o 
  -2  -1   7      864.73      819.56     28.47 o 
  -1  -1   7     4548.93     4525.46     41.63 o 
   0  -1   7       98.30      121.65     22.79 o 
   1  -1   7      757.59      793.95     28.12 o 
   2  -1   7      351.37      377.97     28.08 o 
   3  -1   7       69.04      125.40     28.79 o 
   4  -1   7      677.45      748.31     41.26 o 
   5  -1   7       65.42       26.27     39.69 o 
   6  -1   7       71.40       98.98     42.08 o 
   7  -1   7      171.89       83.19     42.57 o 
   8  -1   7        7.07       35.20     36.15 o 
 -10   0   7        0.27       25.19     25.19 o 
  -9   0   7        1.24       13.99     31.91 o 
  -8   0   7       84.89      111.11     34.96 o 
  -7   0   7       69.87       73.01     22.37 o 
  -6   0   7      616.44      537.19     37.96 o 
  -5   0   7      110.59      116.08     33.20 o 
  -4   0   7     1367.03     1435.60     37.93 o 
  -3   0   7      120.05      131.27     24.84 o 
  -2   0   7        8.61        2.76     22.31 o 
  -1   0   7      442.42      469.48     24.33 o 
   0   0   7     6228.94     6355.84    336.19 o 
   1   0   7      467.18      500.71     26.27 o 
   2   0   7     3429.43     3482.24     46.44 o 
   3   0   7       10.36       28.36     28.36 o 
   4   0   7      534.47      539.33     40.69 o 
   5   0   7      251.75      257.35     40.50 o 
   6   0   7        0.39       15.83     43.00 o 
   7   0   7       46.48      112.46     42.28 o 
   8   0   7       14.00       51.65     35.66 o 
 -10   1   7        7.52        1.03     23.90 o 
  -9   1   7       64.50       59.91     29.96 o 
  -8   1   7        2.38       20.34     33.49 o 
  -7   1   7        9.63       16.31     35.97 o 
  -6   1   7        1.16       26.27     32.95 o 
  -5   1   7      433.56      435.47     36.05 o 
  -4   1   7       37.56        1.12     29.29 o 
  -3   1   7     4964.59     4746.54     50.14 o 
  -2   1   7    11988.34    11395.83     69.63 o 
  -1   1   7     5121.23     5322.49     50.24 o 
   0   1   7        0.66       16.26     41.56 o 
   1   1   7      335.64      312.30     23.79 o 
   2   1   7     4017.63     4178.50     49.28 o 
   3   1   7      233.20      271.72     32.21 o 
   4   1   7      941.66      834.06     48.33 o 
   5   1   7       20.85       35.10     41.89 o 
   6   1   7       21.03       46.08     46.08 o 
   7   1   7        2.54       44.50     44.50 o 
   8   1   7       13.05       29.14     36.06 o 
 -10   2   7       15.44       14.92     21.79 o 
  -9   2   7        1.14        7.34     27.97 o 
  -8   2   7      184.89      184.54     33.40 o 
  -7   2   7       64.09      124.73     33.34 o 
  -6   2   7      187.76      169.15     35.86 o 
  -5   2   7       97.36      101.19     32.17 o 
  -4   2   7      174.29      185.24     32.97 o 
  -3   2   7     2890.44     2916.79     48.42 o 
  -2   2   7     1369.08     1277.33     36.53 o 
  -1   2   7     5616.43     5272.28     54.49 o 
   0   2   7      186.90      194.60     30.14 o 
   1   2   7     2091.14     2168.87     40.59 o 
   2   2   7      315.51      269.90     32.63 o 
   3   2   7       68.13       49.62     35.12 o 
   4   2   7      163.52       90.16     43.79 o 
   5   2   7      225.90      231.89     45.05 o 
   6   2   7       23.21        8.52     47.35 o 
   7   2   7      135.08       74.88     43.22 o 
   8   2   7        1.17       22.39     34.05 o 
  -9   3   7        0.82        3.36     26.98 o 
  -8   3   7       24.08       29.96     31.55 o 
  -7   3   7        7.47       54.83     35.81 o 
  -6   3   7      183.24      123.81     39.79 o 
  -5   3   7      340.82      323.71     41.74 o 
  -4   3   7     1387.58     1417.04     43.99 o 
  -3   3   7       40.36       77.89     35.76 o 
  -2   3   7      114.48      106.01     31.16 o 
  -1   3   7      566.94      535.10     33.73 o 
   0   3   7     1738.71     2006.25    118.75 o 
   1   3   7       58.60       53.12     15.41 o 
   2   3   7     1497.83     1475.32     44.00 o 
   3   3   7        2.81       34.44     38.70 o 
   4   3   7      516.56      471.92     48.85 o 
   5   3   7       45.82       48.02     48.02 o 
   6   3   7       76.03        0.00     48.61 o 
   7   3   7      163.20      119.16     44.61 o 
   8   3   7        1.20       53.71     34.70 o 
  -9   4   7       26.17       44.31     25.45 o 
  -8   4   7       19.61        4.11     32.12 o 
  -7   4   7       22.72       73.06     35.20 o 
  -6   4   7       21.61        8.70     41.67 o 
  -5   4   7      235.37      282.15     45.61 o 
  -4   4   7      180.69      138.43     41.28 o 
  -3   4   7     1274.93     1254.44     48.34 o 
  -2   4   7       15.17       17.40     35.82 o 
  -1   4   7      331.87      359.68     33.92 o 
   0   4   7       10.12       22.36     22.36 o 
   1   4   7      145.38      160.74     34.32 o 
   2   4   7      806.28      874.95     42.48 o 
   3   4   7       91.38       80.65     39.06 o 
   4   4   7      193.87      206.28     45.41 o 
   5   4   7        2.71       63.09     44.95 o 
   6   4   7       72.62       10.55     47.46 o 
   7   4   7       92.01       11.42     41.93 o 
  -9   5   7        0.36       23.54     23.54 o 
  -8   5   7        4.80        8.13     32.35 o 
  -7   5   7       42.37       78.65     39.63 o 
  -6   5   7        1.45       45.56     45.56 o 
  -5   5   7      156.04      236.83     48.62 o 
  -4   5   7       70.81        3.90     45.51 o 
  -3   5   7      375.71      500.13     48.48 o 
  -2   5   7      102.62      108.44     43.44 o 
  -1   5   7      410.00      522.48     40.92 o 
   0   5   7      508.18      655.35    127.52 o 
   1   5   7      258.51      282.55     39.20 o 
   2   5   7       90.90      110.26     39.41 o 
   3   5   7       41.96       41.05     39.59 o 
   4   5   7      131.10       62.91     42.22 o 
   5   5   7      116.28      150.10     44.17 o 
   6   5   7       35.70        7.57     41.82 o 
   7   5   7       65.85        6.31     35.83 o 
  -9   6   7        1.67        0.89     20.60 o 
  -8   6   7        4.16       65.45     31.42 o 
  -7   6   7        2.57       36.96     41.39 o 
  -6   6   7       69.82       49.66     49.66 o 
  -5   6   7       92.56      146.74     48.71 o 
  -4   6   7      231.00      229.71     53.19 o 
  -3   6   7       47.12        6.12     49.62 o 
  -2   6   7       80.39       66.82     46.44 o 
  -1   6   7       53.12       24.08     40.87 o 
   0   6   7      389.57      418.55     29.02 o 
   1   6   7       59.16       23.69     38.89 o 
   2   6   7      365.35      345.97     42.48 o 
   3   6   7        5.04       11.36     38.99 o 
   4   6   7      110.60       83.48     40.92 o 
   5   6   7       33.42       61.68     39.60 o 
   6   6   7        5.24       33.55     33.87 o 
  -8   7   7        0.70       31.03     31.03 o 
  -7   7   7       17.55       42.97     42.97 o 
  -6   7   7        0.05       82.09     50.94 o 
  -5   7   7      107.24      112.40     56.92 o 
  -4   7   7        2.29       53.12     53.12 o 
  -3   7   7      137.51      204.31     56.46 o 
  -2   7   7       40.29       38.44     11.03 o 
  -1   7   7      177.09      300.81     45.39 o 
   0   7   7       34.06       75.56     28.23 o 
   1   7   7        3.36       54.99     36.05 o 
   2   7   7      145.35      100.90     39.45 o 
   3   7   7      164.99      251.01     37.62 o 
   4   7   7       94.73      155.78     37.01 o 
   5   7   7       56.66       32.30     33.08 o 
   6   7   7        8.05       32.96     27.89 o 
  -8   8   7        0.57       26.59     28.43 o 
  -7   8   7        0.67        7.02     42.17 o 
  -6   8   7        9.75        4.27     50.06 o 
  -5   8   7        0.68       55.48     55.48 o 
  -4   8   7        0.02       42.12     56.26 o 
  -3   8   7        0.08       52.03     52.03 o 
  -2   8   7       38.14       79.16     47.38 o 
  -1   8   7       15.79       41.99     41.99 o 
   0   8   7      126.41      150.20     27.30 o 
   1   8   7       35.74        8.63     35.81 o 
   2   8   7       15.50        1.55     34.35 o 
   3   8   7       18.88       57.46     32.49 o 
   4   8   7        5.91       39.87     29.76 o 
   5   8   7       14.60       22.00     26.30 o 
  -7   9   7        0.33       38.23     38.23 o 
  -6   9   7        0.10       58.01     45.65 o 
  -5   9   7       13.97       51.21     51.43 o 
  -4   9   7       25.53       47.70     51.74 o 
  -3   9   7        8.17       33.30     49.94 o 
  -2   9   7        2.56        0.00     42.75 o 
  -1   9   7        3.01       64.38     36.94 o 
   0   9   7       18.43       20.37     23.74 o 
   1   9   7       21.93       85.10     30.20 o 
   2   9   7       31.81       29.13     28.84 o 
   3   9   7        2.72       33.05     26.74 o 
   4   9   7        7.97        7.73      2.20 o 
  -6  10   7        1.86       56.46     38.31 o 
  -5  10   7        0.15        9.20     43.50 o 
  -4  10   7        3.21        8.12     45.49 o 
  -3  10   7        3.22       19.27     42.89 o 
  -2  10   7       18.41        5.13     35.59 o 
  -1  10   7        2.41        2.94     30.88 o 
   0  10   7        0.05       19.11     19.11 o 
   1  10   7        7.93       24.64     24.64 o 
   2  10   7        9.82       13.41      3.07 o 
   3  10   7        0.94       25.43     20.19 o 
  -4  11   7        1.30       20.50     35.73 o 
  -3  11   7        0.01       15.86     30.52 o 
  -2  11   7        9.49       17.22     25.78 o 
  -1  11   7        6.33        9.56     22.61 o 
   0  11   7       20.07       10.53     20.65 o 
  -2 -11   8        9.47       30.49     30.49 o 
  -1 -11   8       14.61       25.99     36.16 o 
   0 -11   8        9.82        7.56     66.40 o 
   1 -11   8        4.65       34.52     48.10 o 
   2 -11   8        2.40       20.32     51.08 o 
   3 -11   8        7.58       51.39     51.39 o 
  -4 -10   8        1.28       20.72     28.31 o 
  -3 -10   8        2.73       69.78     32.23 o 
  -2 -10   8        8.12       11.05      3.01 o 
  -1 -10   8        6.38       61.66     45.29 o 
   0 -10   8        0.09        6.12     85.97 o 
   1 -10   8       32.46       75.15     56.00 o 
   2 -10   8        4.30       11.83     60.17 o 
   3 -10   8        2.09       23.38     58.69 o 
   4 -10   8        0.82       15.38     54.03 o 
  -5  -9   8        0.16       27.94     30.77 o 
  -4  -9   8       20.28        7.16     35.09 o 
  -3  -9   8       24.88       18.63      5.62 o 
  -2  -9   8        9.33       21.70     43.00 o 
  -1  -9   8       21.66       46.71     51.07 o 
   0  -9   8        0.46       30.23     49.52 o 
   1  -9   8       71.52        9.75     63.65 o 
   2  -9   8        5.47       61.38     61.38 o 
   3  -9   8        3.66        4.62      1.24 o 
   4  -9   8        0.73        9.72     58.30 o 
   5  -9   8        0.10       55.73     55.73 o 
  -6  -8   8       51.39       51.61     31.10 o 
  -5  -8   8       29.23       67.93     36.06 o 
  -4  -8   8       87.47       11.47     39.13 o 
  -3  -8   8       40.02       42.98     42.98 o 
  -2  -8   8       27.04       47.77     47.77 o 
  -1  -8   8        4.29       60.72     50.65 o 
   0  -8   8       19.36      218.11    153.76 o 
   1  -8   8       37.55       18.77     57.56 o 
   2  -8   8        0.42       60.26     60.26 o 
   3  -8   8        2.99       31.67     59.50 o 
   4  -8   8        1.80       60.69     60.69 o 
   5  -8   8       34.41        9.64     57.58 o 
   6  -8   8        9.37       17.86     51.03 o 
  -7  -7   8       12.66       18.39     33.93 o 
  -6  -7   8      100.63       22.20     39.70 o 
  -5  -7   8       14.60       30.18     40.38 o 
  -4  -7   8      272.22      258.97     43.53 o 
  -3  -7   8       65.87      105.06     44.42 o 
  -2  -7   8        2.27       74.51     47.27 o 
  -1  -7   8      103.83       10.00     50.28 o 
   0  -7   8      153.50      204.62     60.76 o 
   1  -7   8        1.79       30.23     54.01 o 
   2  -7   8       24.87       22.13     55.04 o 
   3  -7   8       13.16      114.75     54.45 o 
   4  -7   8       39.58      144.24     56.98 o 
   5  -7   8        2.39        2.41      0.74 o 
   6  -7   8       36.76       41.97     51.75 o 
   7  -7   8        1.13       23.08     41.77 o 
  -8  -6   8        5.95       33.46     33.46 o 
  -7  -6   8        1.80       23.15     39.50 o 
  -6  -6   8      142.33      168.91     42.83 o 
  -5  -6   8       15.42       14.96      4.29 o 
  -4  -6   8       88.25      119.79     43.08 o 
  -3  -6   8      499.97      393.91     46.58 o 
  -2  -6   8      253.84      245.11     45.96 o 
  -1  -6   8      978.56     1138.27     53.79 o 
   0  -6   8       35.04      117.92     53.09 o 
   1  -6   8        1.80       28.55     47.58 o 
   2  -6   8       21.85       22.72      7.23 o 
   3  -6   8       25.63       12.75     51.65 o 
   4  -6   8       46.24        4.59     52.62 o 
   5  -6   8        0.05        0.22     54.02 o 
   6  -6   8        0.83       84.08     49.64 o 
   7  -6   8        0.78       59.53     43.00 o 
  -8  -5   8       67.10       40.88     40.88 o 
  -7  -5   8       20.35       44.51     44.51 o 
  -6  -5   8       98.11      126.82     45.18 o 
  -5  -5   8       55.33      106.80     43.17 o 
  -4  -5   8      304.76      303.95     43.07 o 
  -3  -5   8        6.03       39.87     39.87 o 
  -2  -5   8        9.94       40.63     40.63 o 
  -1  -5   8      296.62      298.86     40.72 o 
   0  -5   8      149.11      221.15     34.54 o 
   1  -5   8      258.26      219.23     43.48 o 
   2  -5   8        4.81       72.26     41.81 o 
   3  -5   8      143.41      193.32     45.09 o 
   4  -5   8        1.01       47.32     47.32 o 
   5  -5   8       22.24       22.96     50.94 o 
   6  -5   8        0.47       47.67     47.67 o 
   7  -5   8        0.11       19.82     41.23 o 
   8  -5   8        0.55       36.06     31.92 o 
  -9  -4   8      103.05       80.88     33.10 o 
  -8  -4   8       19.72       38.30     40.83 o 
  -7  -4   8       81.37       48.54     45.89 o 
  -6  -4   8      329.43      239.46     45.09 o 
  -5  -4   8      275.41      225.25     43.19 o 
  -4  -4   8      343.62      425.27     40.42 o 
  -3  -4   8      947.59      898.82     45.03 o 
  -2  -4   8      674.02      586.81     39.49 o 
  -1  -4   8        2.93        8.20     33.09 o 
   0  -4   8       76.97      106.73     24.01 o 
   1  -4   8       15.78       18.54     33.24 o 
   2  -4   8        6.00       32.86     37.04 o 
   3  -4   8      165.82      154.66     39.85 o 
   4  -4   8      115.69      113.75     35.12 o 
   5  -4   8       31.60       46.75     46.75 o 
   6  -4   8        2.72       93.19     45.31 o 
   7  -4   8        5.40       34.74     42.86 o 
   8  -4   8        0.24        4.34     33.37 o 
  -9  -3   8       66.27       35.57     35.57 o 
  -8  -3   8      167.70      259.86     40.11 o 
  -7  -3   8       19.96       18.44      5.07 o 
  -6  -3   8      338.47      341.51     40.54 o 
  -5  -3   8       18.24       37.25     37.25 o 
  -4  -3   8      140.45      171.86     36.69 o 
  -3  -3   8     2643.45     2731.50     50.39 o 
  -2  -3   8       59.77       28.47     30.43 o 
  -1  -3   8     1321.53     1348.57     40.30 o 
   0  -3   8      114.37      148.86     19.61 o 
   1  -3   8       10.51        9.75      2.62 o 
   2  -3   8      251.41      275.81     34.58 o 
   3  -3   8       25.77       49.37     35.06 o 
   4  -3   8      167.09      173.45     41.39 o 
   5  -3   8       12.07       44.46     44.46 o 
   6  -3   8       23.61       23.32      7.14 o 
   7  -3   8       44.75       39.65     44.13 o 
   8  -3   8        4.22       33.17     33.17 o 
  -9  -2   8       13.41       51.35     32.77 o 
  -8  -2   8       94.13       30.82     39.44 o 
  -7  -2   8        6.47       28.39     39.45 o 
  -6  -2   8      760.08      642.18     43.18 o 
  -5  -2   8       14.77       81.06     34.60 o 
  -4  -2   8      611.43      682.04     37.74 o 
  -3  -2   8       63.80       87.94     28.14 o 
  -2  -2   8      462.73      494.91     30.83 o 
  -1  -2   8      991.23     1028.67     31.71 o 
   0  -2   8     1595.93     1643.34     38.27 o 
   1  -2   8     2219.96     2290.46     40.65 o 
   2  -2   8      684.03      709.81     35.34 o 
   3  -2   8       77.85       88.51     32.14 o 
   4  -2   8      637.44      599.03     41.80 o 
   5  -2   8       30.62       50.59     39.07 o 
   6  -2   8       15.61       12.09     41.05 o 
   7  -2   8       34.36       24.09     41.70 o 
   8  -2   8        3.60        8.91     32.78 o 
  -9  -1   8        3.68        1.38     30.84 o 
  -8  -1   8       12.22       10.73     36.67 o 
  -7  -1   8        2.35       36.27     36.27 o 
  -6  -1   8      351.45      322.15     38.87 o 
  -5  -1   8      748.44      819.80     40.59 o 
  -4  -1   8     1214.01     1248.59     40.71 o 
  -3  -1   8     2333.69     2314.81     41.58 o 
  -2  -1   8     2487.66     2662.67     42.13 o 
  -1  -1   8      438.89      477.84     27.95 o 
   0  -1   8     1129.73     1221.50    124.62 o 
   1  -1   8       18.56       18.00     24.89 o 
   2  -1   8     1527.57     1400.78     37.56 o 
   3  -1   8      268.60      263.29     33.45 o 
   4  -1   8      773.04      688.75     43.65 o 
   5  -1   8       27.13       34.09     40.19 o 
   6  -1   8        6.47       13.69     41.81 o 
   7  -1   8       54.49        7.24     41.04 o 
   8  -1   8       15.89       82.96     31.48 o 
 -10   0   8        1.42       20.76     22.36 o 
  -9   0   8      102.30       91.94     30.43 o 
  -8   0   8      293.23      276.82     36.50 o 
  -7   0   8      193.57      171.54     37.26 o 
  -6   0   8      365.04      441.36     38.64 o 
  -5   0   8      115.96      112.41     35.30 o 
  -4   0   8       64.24       98.22     30.68 o 
  -3   0   8     7524.92     7719.22     74.86 o 
  -2   0   8      360.63      399.19     30.95 o 
  -1   0   8     5113.98     5469.28     60.60 o 
   0   0   8      448.59      471.09    110.51 o 
   1   0   8      676.09      708.36     30.95 o 
   2   0   8       34.48       46.32     25.22 o 
   3   0   8        1.04       36.47     29.13 o 
   4   0   8      361.00      456.29     42.45 o 
   5   0   8       84.55      114.35     39.23 o 
   6   0   8      121.74      116.51     44.28 o 
   7   0   8       63.88        5.59     40.14 o 
   8   0   8       10.00        4.50     33.74 o 
 -10   1   8        0.13       21.57     21.57 o 
  -9   1   8       26.50       21.99     28.26 o 
  -8   1   8      133.65       73.45     33.90 o 
  -7   1   8       23.93       36.06     36.06 o 
  -6   1   8      499.67      485.60     40.18 o 
  -5   1   8       26.04       33.23     35.96 o 
  -4   1   8      237.31      180.99     34.61 o 
  -3   1   8       70.13      131.08     30.34 o 
  -2   1   8       65.80       85.31     28.23 o 
  -1   1   8        9.00       28.08     28.08 o 
   0   1   8     4715.55     4896.97    342.52 o 
   1   1   8      998.10      939.10     33.05 o 
   2   1   8      668.03      641.74     32.73 o 
   3   1   8      593.19      552.34     35.73 o 
   4   1   8      482.25      429.75     44.72 o 
   5   1   8       43.14       57.10     40.66 o 
   6   1   8      101.04       76.53     46.17 o 
   7   1   8       54.00       42.21     42.21 o 
   8   1   8       26.41        4.38     32.43 o 
  -9   2   8       11.58       10.34     27.03 o 
  -8   2   8        6.49       20.66     33.25 o 
  -7   2   8        2.56       36.86     35.83 o 
  -6   2   8        0.47       84.02     37.28 o 
  -5   2   8      566.61      535.90     42.66 o 
  -4   2   8      123.93      126.47     37.32 o 
  -3   2   8     2983.42     2783.68     52.41 o 
  -2   2   8      408.93      413.07     34.80 o 
  -1   2   8       11.57       12.65      3.41 o 
   0   2   8      146.67      131.00     19.84 o 
   1   2   8       79.55       41.41     27.80 o 
   2   2   8     1322.37     1398.39     41.94 o 
   3   2   8       94.80      129.63     35.91 o 
   4   2   8      773.00      705.34     45.98 o 
   5   2   8        7.73       50.24     44.29 o 
   6   2   8        1.40       47.02     47.02 o 
   7   2   8       52.37       85.65     41.00 o 
   8   2   8        0.03       15.67     31.60 o 
  -9   3   8        0.95       23.99     24.96 o 
  -8   3   8       32.03       48.05     32.55 o 
  -7   3   8       14.36       20.74     36.91 o 
  -6   3   8        4.75       20.81     39.57 o 
  -5   3   8       61.58       24.70     42.84 o 
  -4   3   8      479.50      446.97     44.31 o 
  -3   3   8       84.67       61.04     38.03 o 
  -2   3   8      417.08      409.61     37.57 o 
  -1   3   8     3098.42     2881.37     52.02 o 
   0   3   8       42.66       18.77     20.78 o 
   1   3   8     2044.95     2086.66     48.85 o 
   2   3   8        2.62       67.63     34.13 o 
   3   3   8       92.00        1.85     40.13 o 
   4   3   8      231.99      319.10     47.24 o 
   5   3   8      141.01      103.86     47.93 o 
   6   3   8       60.77      103.24     46.27 o 
   7   3   8       30.10       59.03     40.88 o 
  -9   4   8        9.16       17.52     24.34 o 
  -8   4   8       59.41       11.08     33.55 o 
  -7   4   8        1.91       23.44     38.49 o 
  -6   4   8      321.53      413.40     46.35 o 
  -5   4   8       11.35       56.85     45.42 o 
  -4   4   8      357.43      444.09     51.58 o 
  -3   4   8       67.82        3.42     43.78 o 
  -2   4   8       21.47       13.43     38.27 o 
  -1   4   8       94.14       51.23     35.74 o 
   0   4   8     2186.84     1943.24    103.41 o 
   1   4   8     1082.89     1224.83     43.91 o 
   2   4   8     1695.01     1855.98     53.55 o 
   3   4   8       85.69       98.54     41.38 o 
   4   4   8      120.40       93.08     45.69 o 
   5   4   8       48.40       42.32     46.69 o 
   6   4   8       33.20        1.93     45.44 o 
   7   4   8       65.72      140.52     37.92 o 
  -9   5   8        6.18       55.12     22.39 o 
  -8   5   8        0.34       33.64     33.64 o 
  -7   5   8        2.49        8.80     41.25 o 
  -6   5   8        0.63       48.49     48.49 o 
  -5   5   8       90.32       21.45     51.10 o 
  -4   5   8      290.17      303.63     55.92 o 
  -3   5   8     1023.28     1092.39     57.45 o 
  -2   5   8      526.79      548.66     46.66 o 
  -1   5   8       16.70       85.84     37.63 o 
   0   5   8       12.06       50.54     25.51 o 
   1   5   8       20.94       37.45     37.45 o 
   2   5   8      904.87      915.08     48.09 o 
   3   5   8       10.54       11.75     40.46 o 
   4   5   8      505.46      500.51     46.76 o 
   5   5   8       54.01       91.01     41.79 o 
   6   5   8       71.74       64.57     37.55 o 
  -8   6   8        5.83       33.59     33.59 o 
  -7   6   8        0.05       22.14     43.67 o 
  -6   6   8        8.96       17.38     52.68 o 
  -5   6   8       67.04      104.54     55.09 o 
  -4   6   8      119.73      204.85     53.69 o 
  -3   6   8      259.98      331.50     54.68 o 
  -2   6   8      190.00      206.78     46.69 o 
  -1   6   8      388.40      354.68     45.12 o 
   0   6   8       37.92       29.96     28.00 o 
   1   6   8      514.75      477.46     42.06 o 
   2   6   8        1.20       70.32     38.26 o 
   3   6   8       95.96      117.10     38.16 o 
   4   6   8        1.63       16.29     40.41 o 
   5   6   8       45.98       28.64     38.18 o 
   6   6   8       11.27       18.53     31.29 o 
  -8   7   8        0.05       33.47     31.34 o 
  -7   7   8        8.98        9.65      3.01 o 
  -6   7   8        2.91       20.19     55.21 o 
  -5   7   8        0.20       41.03     58.28 o 
  -4   7   8       72.08       68.31     54.65 o 
  -3   7   8       35.38       13.31     50.14 o 
  -2   7   8        0.49       41.57     46.58 o 
  -1   7   8        0.37       41.11     41.11 o 
   0   7   8      115.41      123.79     78.55 o 
   1   7   8        2.52       16.12     37.76 o 
   2   7   8        4.20       36.79     36.79 o 
   3   7   8        0.60       30.47     36.17 o 
   4   7   8       75.87       69.41     33.61 o 
   5   7   8       14.42       54.12     30.28 o 
  -7   8   8        6.78       44.00     44.00 o 
  -6   8   8        1.44       26.59     53.42 o 
  -5   8   8        0.31       18.85     56.55 o 
  -4   8   8        1.48        1.37      0.42 o 
  -3   8   8       46.12       52.01     15.76 o 
  -2   8   8        3.75       44.80     44.80 o 
  -1   8   8       46.32       41.51     40.31 o 
   0   8   8      104.08       75.77     25.86 o 
   1   8   8        0.07       24.73     34.81 o 
   2   8   8        1.95        0.00     32.17 o 
   3   8   8        0.19       14.42     30.06 o 
   4   8   8       35.13       59.01     28.38 o 
  -6   9   8        3.82       92.55     48.58 o 
  -5   9   8        0.01       51.67     51.67 o 
  -4   9   8        1.18      103.74     49.90 o 
  -3   9   8        2.94       47.71     47.71 o 
  -2   9   8        7.25       41.27     41.27 o 
  -1   9   8      112.53       76.37     38.86 o 
   0   9   8        6.10       35.36     35.36 o 
   1   9   8       86.32       32.28     29.73 o 
   2   9   8       49.53        8.95     26.07 o 
   3   9   8        7.39       27.21     24.73 o 
  -5  10   8        0.25       60.03     40.84 o 
  -4  10   8        0.89       43.78     43.78 o 
  -3  10   8        4.53        6.99     38.85 o 
  -2  10   8        0.99        0.84     32.94 o 
  -1  10   8        1.52       29.71     29.71 o 
   0  10   8       11.75       17.94     17.94 o 
   1  10   8        2.08        1.03     22.19 o 
   2  10   8        0.37       20.57     20.57 o 
  -3  11   8        0.02        0.63     27.17 o 
  -2  11   8        0.03       25.10     25.10 o 
  -1  11   8        0.65        4.79     20.48 o 
  -2 -11   9       18.21       69.63     27.62 o 
  -1 -11   9        0.43       19.70     35.75 o 
   0 -11   9        3.76       24.67     31.62 o 
   1 -11   9        9.66       63.27     47.23 o 
   2 -11   9        3.69       38.98     50.08 o 
  -4 -10   9        4.16       16.49     26.94 o 
  -3 -10   9        8.44       21.01     33.03 o 
  -2 -10   9        0.66        3.12     39.26 o 
  -1 -10   9        0.10       43.55     45.79 o 
   0 -10   9        3.39        4.99     55.92 o 
   1 -10   9        4.34        9.09     56.39 o 
   2 -10   9        5.16       60.79     60.79 o 
   3 -10   9        2.63       86.39     55.33 o 
   4 -10   9        0.48       22.87     51.41 o 
  -5  -9   9       14.56       14.46      4.42 o 
  -4  -9   9       58.79       11.23     34.84 o 
  -3  -9   9       14.97       28.92     39.76 o 
  -2  -9   9       47.78       67.85     46.12 o 
  -1  -9   9       24.02       54.80     54.80 o 
   0  -9   9        7.01      110.45    113.82 o 
   1  -9   9       34.53       63.28     63.28 o 
   2  -9   9        1.21       24.95     64.30 o 
   3  -9   9        0.64       17.07     60.28 o 
   4  -9   9        7.09       69.54     55.27 o 
   5  -9   9        2.52       18.87     49.40 o 
  -6  -8   9        1.79       31.95     31.95 o 
  -5  -8   9        1.45       35.94     35.94 o 
  -4  -8   9        0.35       55.50     40.17 o 
  -3  -8   9       51.58       88.19     43.88 o 
  -2  -8   9       50.99      148.89     47.48 o 
  -1  -8   9       11.71       19.49     54.01 o 
   0  -8   9       70.51       87.06     64.08 o 
   1  -8   9        0.44       60.23     60.23 o 
   2  -8   9       33.65       14.77     60.56 o 
   3  -8   9        2.53       31.69     61.68 o 
   4  -8   9       41.85       16.84     57.00 o 
   5  -8   9        8.80       11.86      3.12 o 
   6  -8   9       10.58       47.25     47.25 o 
  -7  -7   9        1.83       33.10     33.10 o 
  -6  -7   9       82.66       20.06     37.88 o 
  -5  -7   9       13.94        8.33     41.44 o 
  -4  -7   9        0.48       12.44     42.81 o 
  -3  -7   9       19.17       65.90     45.01 o 
  -2  -7   9       20.73       51.85     51.85 o 
  -1  -7   9       28.02       23.42     54.73 o 
   0  -7   9       77.02       14.06     73.14 o 
   1  -7   9        1.59       52.10     58.49 o 
   2  -7   9        0.01        0.18     56.34 o 
   3  -7   9        1.70       44.18     55.67 o 
   4  -7   9        0.69        0.47     54.55 o 
   5  -7   9        9.74       70.20     55.36 o 
   6  -7   9        7.08        7.27      2.09 o 
  -8  -6   9       10.36       64.18     31.91 o 
  -7  -6   9        7.30       39.61     39.61 o 
  -6  -6   9       13.75       11.95     40.87 o 
  -5  -6   9        0.27        7.06     41.72 o 
  -4  -6   9      170.34      266.27     43.27 o 
  -3  -6   9        2.50       47.32     47.32 o 
  -2  -6   9      156.74      140.39     47.00 o 
  -1  -6   9       80.04       59.11     51.87 o 
   0  -6   9       19.62       37.56     83.18 o 
   1  -6   9       32.36       31.33      9.96 o 
   2  -6   9      127.84      152.99     51.92 o 
   3  -6   9       29.12       27.95     51.74 o 
   4  -6   9        0.18       67.72     53.43 o 
   5  -6   9        7.11       10.58      2.60 o 
   6  -6   9        1.03       48.10     48.10 o 
   7  -6   9        9.51       40.71     40.71 o 
  -8  -5   9        6.92       25.84     37.59 o 
  -7  -5   9       71.71        3.67     43.82 o 
  -6  -5   9       37.71        7.31     43.45 o 
  -5  -5   9       12.57       16.01      4.16 o 
  -4  -5   9       46.26        7.21     42.51 o 
  -3  -5   9      631.80      680.21     46.86 o 
  -2  -5   9      258.75      189.02     44.30 o 
  -1  -5   9      125.41      185.90     44.22 o 
   0  -5   9       58.09      180.41     52.32 o 
   1  -5   9       17.00        8.85     43.31 o 
   2  -5   9      376.20      396.97     46.99 o 
   3  -5   9        5.96        5.89     45.62 o 
   4  -5   9      120.87      190.89     47.43 o 
   5  -5   9       46.89      106.59     50.05 o 
   6  -5   9        7.77       77.36     47.21 o 
   7  -5   9        0.02       21.83     39.45 o 
  -9  -4   9        3.25       30.88     30.88 o 
  -8  -4   9       60.29       67.54     38.35 o 
  -7  -4   9       92.47       38.08     45.37 o 
  -6  -4   9      204.34      232.92     44.81 o 
  -5  -4   9       48.10       28.81     43.46 o 
  -4  -4   9      173.34      146.15     42.23 o 
  -3  -4   9       17.43       32.87     40.43 o 
  -2  -4   9       78.33        3.28     38.50 o 
  -1  -4   9     1076.34     1138.33     46.02 o 
   0  -4   9      117.90       71.71     29.33 o 
   1  -4   9      989.38     1032.89     45.72 o 
   2  -4   9        6.38       39.87     39.87 o 
   3  -4   9      115.75       89.96     41.68 o 
   4  -4   9       81.69       92.45     29.46 o 
   5  -4   9        2.07       67.55     44.04 o 
   6  -4   9        2.96       37.49     44.10 o 
   7  -4   9        2.30       56.06     38.69 o 
  -9  -3   9       42.51        8.01     31.88 o 
  -8  -3   9      101.57      138.88     38.88 o 
  -7  -3   9      100.70       39.98     41.22 o 
  -6  -3   9      297.50      268.80     43.92 o 
  -5  -3   9        5.70       33.57     39.83 o 
  -4  -3   9     1167.74     1185.33     47.48 o 
  -3  -3   9      175.04      111.44     38.76 o 
  -2  -3   9     1156.66     1148.79     40.88 o 
  -1  -3   9        5.93        0.00     31.31 o 
   0  -3   9      162.51      184.67     23.15 o 
   1  -3   9      248.23      293.53     35.05 o 
   2  -3   9      419.64      477.14     40.78 o 
   3  -3   9       19.14       31.45     39.24 o 
   4  -3   9       48.76       98.22     43.68 o 
   5  -3   9       14.29       12.90      3.79 o 
   6  -3   9        4.73       48.29     43.13 o 
   7  -3   9        8.51       31.89     38.26 o 
   8  -3   9        2.27        9.21     29.31 o 
  -9  -2   9       56.68       19.77     31.50 o 
  -8  -2   9       10.91        9.41     36.44 o 
  -7  -2   9      383.97      312.73     41.14 o 
  -6  -2   9       27.76       35.92     10.23 o 
  -5  -2   9       74.05       75.25     22.87 o 
  -4  -2   9      596.52      618.83     40.61 o 
  -3  -2   9     1774.53     1744.01     45.46 o 
  -2  -2   9     1062.68     1182.80     37.37 o 
  -1  -2   9     3192.45     3186.66     45.94 o 
   0  -2   9      139.16      152.81     38.28 o 
   1  -2   9       70.78       23.71     30.37 o 
   2  -2   9        1.37       30.53     30.53 o 
   3  -2   9       57.07      119.94     33.89 o 
   4  -2   9      457.70      526.78     41.61 o 
   5  -2   9        1.44       11.54     40.13 o 
   6  -2   9       49.32       48.89     43.10 o 
   7  -2   9        3.73       39.10     39.10 o 
   8  -2   9       19.51       30.60     30.60 o 
  -9  -1   9        4.29       62.55     29.77 o 
  -8  -1   9       62.09        7.41     34.70 o 
  -7  -1   9       17.34       12.76     37.48 o 
  -6  -1   9      857.68      800.82     45.28 o 
  -5  -1   9       24.39       37.03     37.03 o 
  -4  -1   9      168.62      171.24     35.83 o 
  -3  -1   9       47.74       33.71     31.69 o 
  -2  -1   9      136.18       96.88     28.53 o 
  -1  -1   9     1509.31     1531.24     37.66 o 
   0  -1   9     1014.01      955.67    127.58 o 
   1  -1   9     1847.54     1768.02     38.57 o 
   2  -1   9      182.15      153.80     30.30 o 
   3  -1   9        7.46       17.80     32.19 o 
   4  -1   9        0.92       22.20     36.91 o 
   5  -1   9        4.68       11.39     38.30 o 
   6  -1   9      130.10       27.03     44.67 o 
   7  -1   9       11.15       36.45     39.35 o 
   8  -1   9        8.32       10.68     29.37 o 
  -9   0   9       36.29      103.58     29.07 o 
  -8   0   9       47.67       21.60     34.30 o 
  -7   0   9        3.39       35.91     35.91 o 
  -6   0   9      220.00      217.51     38.71 o 
  -5   0   9      319.83      305.34     39.32 o 
  -4   0   9      469.12      541.06     41.21 o 
  -3   0   9     1374.38     1421.25     45.09 o 
  -2   0   9     1882.59     1956.20     46.98 o 
  -1   0   9      228.26      259.43     30.47 o 
   0   0   9      385.69      472.22     54.31 o 
   1   0   9      197.43      257.88     27.47 o 
   2   0   9     1713.16     1845.87     43.11 o 
   3   0   9      162.14      156.73     34.72 o 
   4   0   9        9.93       65.32     35.72 o 
   5   0   9        0.54       22.91     41.46 o 
   6   0   9       26.22       41.54     41.54 o 
   7   0   9       82.69       44.92     39.04 o 
   8   0   9        0.56       28.99     29.11 o 
  -9   1   9        3.93        4.74      1.40 o 
  -8   1   9      157.57      176.08     34.38 o 
  -7   1   9      104.67       40.81     37.51 o 
  -6   1   9       32.57       41.03     41.03 o 
  -5   1   9       16.60       35.06     39.34 o 
  -4   1   9        5.30       39.64     39.64 o 
  -3   1   9     3343.82     3247.73     56.34 o 
  -2   1   9       35.32       43.73     11.69 o 
  -1   1   9      196.25      157.80     30.82 o 
   0   1   9     1190.77     1409.18    112.26 o 
   1   1   9      123.21      143.13     28.24 o 
   2   1   9      155.21      150.52     30.73 o 
   3   1   9      123.08       76.90     34.62 o 
   4   1   9      479.35      465.59     41.93 o 
   5   1   9       77.54       78.35     40.34 o 
   6   1   9      158.49      202.53     44.16 o 
   7   1   9       60.67       39.63     40.50 o 
  -9   2   9       29.93        5.53     26.66 o 
  -8   2   9       47.77       33.41     33.41 o 
  -7   2   9      118.70      102.53     30.19 o 
  -6   2   9      836.37      776.17     46.67 o 
  -5   2   9      307.51      257.78     45.51 o 
  -4   2   9      348.29      321.96     45.61 o 
  -3   2   9       18.01       39.25     39.25 o 
  -2   2   9      921.70     1009.69     41.95 o 
  -1   2   9     1775.79     1691.82     43.77 o 
   0   2   9      581.10      566.27     46.84 o 
   1   2   9     5259.44     5738.05     61.25 o 
   2   2   9      120.81       81.32     34.14 o 
   3   2   9      431.33      532.45     42.29 o 
   4   2   9      171.08      204.94     42.01 o 
   5   2   9       24.87       44.79     44.79 o 
   6   2   9       52.93       45.24     45.24 o 
   7   2   9       33.67       54.72     37.37 o 
  -9   3   9       15.14        5.31     24.25 o 
  -8   3   9        8.44       34.26     34.26 o 
  -7   3   9        0.40       11.89     37.58 o 
  -6   3   9      143.35      153.98     45.84 o 
  -5   3   9      556.70      696.78     50.23 o 
  -4   3   9      628.52      746.51     52.35 o 
  -3   3   9      112.19       30.49     43.17 o 
  -2   3   9     1121.37      988.07     48.22 o 
  -1   3   9        1.11       33.71     33.71 o 
   0   3   9      560.83      553.00     60.00 o 
   1   3   9        3.25       33.83     33.83 o 
   2   3   9      371.02      373.36     39.62 o 
   3   3   9      328.29      361.70     43.77 o 
   4   3   9      635.25      665.92     50.65 o 
   5   3   9        0.02       25.72     44.69 o 
   6   3   9       79.57       63.01     45.35 o 
   7   3   9        7.81       37.87     37.87 o 
  -9   4   9        3.62       23.93     23.93 o 
  -8   4   9       53.71       35.26     35.26 o 
  -7   4   9       13.19       57.33     43.53 o 
  -6   4   9       96.58       45.15     49.31 o 
  -5   4   9        8.35        7.49      2.02 o 
  -4   4   9       23.97       25.49      7.03 o 
  -3   4   9     1858.46     1856.29     62.82 o 
  -2   4   9        3.23        7.23     42.36 o 
  -1   4   9     1533.30     1652.59     50.72 o 
   0   4   9        6.33       26.00     26.00 o 
   1   4   9        1.95        1.34      0.36 o 
   2   4   9       65.69      128.04     37.98 o 
   3   4   9       55.86      132.71     40.83 o 
   4   4   9      178.74      206.23     45.26 o 
   5   4   9      169.97      238.00     43.44 o 
   6   4   9       62.87        7.35     40.56 o 
   7   4   9       47.56       87.00     34.02 o 
  -9   5   9        0.15        3.90     22.49 o 
  -8   5   9        0.74       36.08     33.42 o 
  -7   5   9       11.91       33.91     45.78 o 
  -6   5   9      127.89      152.99     53.81 o 
  -5   5   9        2.53        4.62     55.79 o 
  -4   5   9        1.76      116.84     53.73 o 
  -3   5   9       20.45        6.42     50.37 o 
  -2   5   9      162.47      183.54     44.30 o 
  -1   5   9       28.12       45.98     40.04 o 
   0   5   9      152.66      228.32     62.66 o 
   1   5   9      257.85      268.83     39.93 o 
   2   5   9      117.95      192.62     39.53 o 
   3   5   9        1.84       22.85     39.19 o 
   4   5   9       38.91       41.00     41.00 o 
   5   5   9        9.53       12.61     39.58 o 
   6   5   9       31.43       35.62     35.62 o 
  -8   6   9        2.16       35.20     35.20 o 
  -7   6   9        0.92       60.75     46.62 o 
  -6   6   9        2.15       58.25     58.25 o 
  -5   6   9       37.79       59.49     59.49 o 
  -4   6   9       10.70       55.42     55.42 o 
  -3   6   9       27.75       28.50     53.15 o 
  -2   6   9      107.20      104.04     48.11 o 
  -1   6   9       44.77       43.74     43.74 o 
   0   6   9       56.11       69.35     28.21 o 
   1   6   9      325.84      325.29     41.64 o 
   2   6   9      223.76      189.48     39.37 o 
   3   6   9       11.49       67.94     37.00 o 
   4   6   9       84.58      128.20     37.70 o 
   5   6   9        0.27       27.56     32.31 o 
   6   6   9       33.18       78.06     27.02 o 
  -8   7   9        2.94       33.68     33.68 o 
  -7   7   9       27.26       47.67     47.67 o 
  -6   7   9        0.06        0.11     58.91 o 
  -5   7   9        0.07       35.48     60.74 o 
  -4   7   9       20.36       98.73     55.42 o 
  -3   7   9       62.07       75.26     53.38 o 
  -2   7   9       19.83       71.17     45.98 o 
  -1   7   9      194.14      262.39     42.24 o 
   0   7   9      100.18       96.15     27.57 o 
   1   7   9      156.00      204.79     38.41 o 
   2   7   9       10.67       50.23     34.49 o 
   3   7   9        2.29       26.97     33.80 o 
   4   7   9      107.53      119.68     32.44 o 
   5   7   9       12.95       31.63     27.03 o 
  -7   8   9        0.05       16.74     44.29 o 
  -6   8   9       48.49      125.38     55.42 o 
  -5   8   9        0.12       52.96     56.36 o 
  -4   8   9        2.97      112.19     52.30 o 
  -3   8   9        4.38       76.94     49.35 o 
  -2   8   9       82.34       66.53     44.75 o 
  -1   8   9       11.38       34.17     40.69 o 
   0   8   9       64.76       65.23     20.76 o 
   1   8   9       96.45       70.37     33.95 o 
   2   8   9       58.29       47.84     31.48 o 
   3   8   9        0.11       18.30     27.63 o 
   4   8   9       14.37       28.07     23.16 o 
  -6   9   9        8.07       11.92      3.31 o 
  -5   9   9        0.05       18.89     49.20 o 
  -4   9   9        0.09       48.35     48.35 o 
  -3   9   9        1.07        0.79     43.33 o 
  -2   9   9        0.80       38.63     38.25 o 
  -1   9   9        1.24        7.89     34.46 o 
   0   9   9       10.45       22.18     22.04 o 
   1   9   9        5.53       27.28     27.28 o 
   2   9   9       19.13       50.38     24.64 o 
   3   9   9        1.19       10.78     20.94 o 
  -5  10   9        0.23        1.62     39.10 o 
  -4  10   9        0.03       43.04     38.68 o 
  -3  10   9        3.80       34.47     35.68 o 
  -2  10   9        0.42        5.64     31.53 o 
  -1  10   9       42.39       49.03     13.71 o 
   0  10   9        5.36        0.78     29.41 o 
   1  10   9        0.91       26.46     19.05 o 
  -1 -11  10        0.71        1.34     33.85 o 
   0 -11  10       26.10        1.57     28.87 o 
  -3 -10  10       17.56       44.49     30.77 o 
  -2 -10  10        5.48       38.86     38.86 o 
  -1 -10  10        0.98        5.38     45.03 o 
   0 -10  10        0.91       33.55     85.43 o 
   1 -10  10        7.30       56.48     56.48 o 
   2 -10  10        0.05       45.50     57.75 o 
   3 -10  10        9.54       15.14     52.98 o 
  -5  -9  10        8.27       28.70     28.27 o 
  -4  -9  10       19.45       50.80     33.55 o 
  -3  -9  10        6.53       40.24     40.24 o 
  -2  -9  10       10.76       40.81     44.02 o 
  -1  -9  10       36.41      154.40     52.86 o 
   0  -9  10       10.14       20.66     43.16 o 
   1  -9  10        9.46       61.51     61.51 o 
   2  -9  10        1.52       47.06     60.47 o 
   3  -9  10        1.74       35.56     59.59 o 
   4  -9  10        1.87       39.28     53.61 o 
  -6  -8  10        1.19       47.73     29.48 o 
  -5  -8  10        3.88       30.28     35.50 o 
  -4  -8  10        6.74       21.38     42.77 o 
  -3  -8  10        0.18       23.99     45.66 o 
  -2  -8  10        0.20       18.37     49.71 o 
  -1  -8  10        1.61       97.06     56.53 o 
   0  -8  10       57.79       26.48    125.63 o 
   1  -8  10        9.05       62.87     62.87 o 
   2  -8  10        3.33       61.80     61.80 o 
   3  -8  10        1.14       21.52     59.51 o 
   4  -8  10       74.81       57.29     57.29 o 
   5  -8  10        7.86       77.86     48.08 o 
  -7  -7  10        4.41       54.19     29.52 o 
  -6  -7  10       24.57       67.27     36.03 o 
  -5  -7  10        1.79        1.82      0.57 o 
  -4  -7  10       17.24       30.92     45.09 o 
  -3  -7  10       10.18       21.53     49.75 o 
  -2  -7  10       36.19       31.80     52.44 o 
  -1  -7  10      274.32      213.03     57.14 o 
   0  -7  10       40.71       48.36     13.54 o 
   1  -7  10       10.30       56.41     56.41 o 
   2  -7  10       11.40       11.75      3.10 o 
   3  -7  10       76.57       16.12     57.26 o 
   4  -7  10       38.66       40.99     53.21 o 
   5  -7  10        8.48        2.24     50.89 o 
   6  -7  10        8.59        3.78     44.24 o 
  -7  -6  10       60.09       35.30     37.70 o 
  -6  -6  10       24.02       11.82     42.28 o 
  -5  -6  10        4.49       72.49     44.02 o 
  -4  -6  10       45.88       45.45     47.90 o 
  -3  -6  10       38.99       15.93     48.07 o 
  -2  -6  10       62.87      137.66     52.49 o 
  -1  -6  10      282.75      259.64     53.76 o 
   0  -6  10       62.08       63.37     59.78 o 
   1  -6  10      115.93      163.94     54.45 o 
   2  -6  10       12.21       21.34     49.52 o 
   3  -6  10        7.09       30.34     50.28 o 
   4  -6  10        4.28       61.68     51.40 o 
   5  -6  10        3.08       52.16     52.16 o 
   6  -6  10        2.35       35.99     44.06 o 
  -8  -5  10       70.94       19.69     35.55 o 
  -7  -5  10       36.19       33.27     42.97 o 
  -6  -5  10      579.39      565.56     46.76 o 
  -5  -5  10        3.56       63.93     43.34 o 
  -4  -5  10      157.72      151.81     47.39 o 
  -3  -5  10       24.03       22.96     46.78 o 
  -2  -5  10       17.25       25.54      6.82 o 
  -1  -5  10       30.19       83.94     45.59 o 
   0  -5  10       55.74       82.98     32.91 o 
   1  -5  10        6.75       65.64     46.45 o 
   2  -5  10      279.45      342.09     49.29 o 
   3  -5  10       17.82       48.06     48.06 o 
   4  -5  10        2.89       12.49     46.79 o 
   5  -5  10       36.69       35.54     10.40 o 
   6  -5  10       29.80       43.67     43.67 o 
   7  -5  10        6.70       34.13     35.03 o 
  -8  -4  10       11.52       26.40     36.99 o 
  -7  -4  10       25.93       44.45     42.48 o 
  -6  -4  10       25.36       35.64     43.78 o 
  -5  -4  10       86.88      107.00     43.63 o 
  -4  -4  10       70.68      126.73     45.32 o 
  -3  -4  10       18.68       43.40     43.40 o 
  -2  -4  10      441.55      486.93     46.11 o 
  -1  -4  10      165.12      186.86     43.19 o 
   0  -4  10      331.92      380.47    126.29 o 
   1  -4  10       93.56      143.54     41.01 o 
   2  -4  10      344.43      441.92     42.39 o 
   3  -4  10        4.39        0.00     42.83 o 
   4  -4  10      123.98      153.40     45.60 o 
   5  -4  10       50.14       28.52     44.74 o 
   6  -4  10       72.97      101.96     43.42 o 
   7  -4  10        1.82       13.09     35.51 o 
  -9  -3  10       21.04       29.33     29.33 o 
  -8  -3  10      135.76      148.17     36.25 o 
  -7  -3  10       15.41        8.60     41.18 o 
  -6  -3  10      215.35      201.24     41.63 o 
  -5  -3  10      173.64      166.59     43.73 o 
  -4  -3  10        7.29       15.42     41.23 o 
  -3  -3  10      108.12       93.90     30.06 o 
  -2  -3  10      565.61      679.44     42.75 o 
  -1  -3  10      828.38      848.85     41.28 o 
   0  -3  10      194.16      175.83     35.27 o 
   1  -3  10      802.34      920.51     41.30 o 
   2  -3  10        0.07       74.47     35.78 o 
   3  -3  10        8.66       77.72     38.07 o 
   4  -3  10      171.23      124.17     43.46 o 
   5  -3  10       23.03       13.65     41.68 o 
   6  -3  10        2.22       41.36     41.36 o 
   7  -3  10        0.15       35.91     35.91 o 
  -9  -2  10       14.26       53.99     28.91 o 
  -8  -2  10       23.91       35.32     35.32 o 
  -7  -2  10       21.70       54.91     41.03 o 
  -6  -2  10      448.64      371.30     42.75 o 
  -5  -2  10       10.83       10.33      3.01 o 
  -4  -2  10     1009.12      966.40     46.58 o 
  -3  -2  10        2.65       33.41     35.71 o 
  -2  -2  10      407.40      418.88     36.10 o 
  -1  -2  10       75.68       50.95     31.37 o 
   0  -2  10        6.30       25.25     20.92 o 
   1  -2  10      379.58      353.73     34.12 o 
   2  -2  10      213.63      266.37     35.70 o 
   3  -2  10      410.12      349.67     38.86 o 
   4  -2  10      179.07      200.08     40.28 o 
   5  -2  10      167.16       94.96     41.60 o 
   6  -2  10        3.36       40.82     40.82 o 
   7  -2  10       31.40       24.07     35.31 o 
  -9  -1  10       91.74       77.93     27.59 o 
  -8  -1  10      104.88      115.75     35.07 o 
  -7  -1  10      221.02      234.67     38.64 o 
  -6  -1  10       15.11       95.77     38.98 o 
  -5  -1  10      207.63      135.42     43.59 o 
  -4  -1  10       28.67      104.19     39.33 o 
  -3  -1  10     1084.78     1086.14     44.85 o 
  -2  -1  10     1614.26     1608.15     44.24 o 
  -1  -1  10      817.90      878.06     37.16 o 
   0  -1  10       24.90       28.23     19.77 o 
   1  -1  10       17.78        8.58     29.63 o 
   2  -1  10      384.97      385.24     32.29 o 
   3  -1  10       64.57        4.45     33.86 o 
   4  -1  10      413.23      402.09     41.10 o 
   5  -1  10       48.27       67.19     39.18 o 
   6  -1  10      144.67      147.81     41.60 o 
   7  -1  10        1.98       53.99     34.38 o 
  -9   0  10        4.01       27.60     27.60 o 
  -8   0  10       56.03        5.72     34.50 o 
  -7   0  10      142.10      159.40     36.21 o 
  -6   0  10       74.79       85.63     26.10 o 
  -5   0  10     1327.55     1249.60     54.87 o 
  -4   0  10       66.92       77.36     39.76 o 
  -3   0  10       53.55        0.00     39.29 o 
  -2   0  10       21.62        5.79     33.51 o 
  -1   0  10     4708.32     4650.99     63.18 o 
   0   0  10       50.55       11.35     25.44 o 
   1   0  10     1735.21     1818.66     43.73 o 
   2   0  10       75.39      137.56     31.67 o 
   3   0  10      581.72      593.59     40.76 o 
   4   0  10       12.90       12.04      3.62 o 
   5   0  10       27.20       78.25     40.55 o 
   6   0  10       38.18       73.24     40.49 o 
   7   0  10       13.01       34.70     36.08 o 
  -9   1  10        0.44        6.68     26.40 o 
  -8   1  10       19.01       24.16     34.59 o 
  -7   1  10        1.29       69.61     37.93 o 
  -6   1  10      281.78      331.42     43.77 o 
  -5   1  10      136.55      117.80     33.33 o 
  -4   1  10     2587.52     2474.99     60.38 o 
  -3   1  10        8.69       39.15     39.48 o 
  -2   1  10      347.63      322.75     37.38 o 
  -1   1  10       56.10       81.01     32.94 o 
   0   1  10     1034.85      968.97    140.47 o 
   1   1  10      399.01      414.55     34.95 o 
   2   1  10      934.82      973.52     39.34 o 
   3   1  10        6.14        7.94     33.46 o 
   4   1  10       17.76       39.79     39.79 o 
   5   1  10       31.28       51.36     41.70 o 
   6   1  10       47.03       22.07     40.94 o 
   7   1  10       14.63       59.10     32.47 o 
  -9   2  10       68.35       19.58     26.10 o 
  -8   2  10       34.21       63.17     33.63 o 
  -7   2  10      171.41      177.67     41.43 o 
  -6   2  10        0.05       38.47     44.40 o 
  -5   2  10        6.55       58.56     47.86 o 
  -4   2  10       47.90        2.04     47.29 o 
  -3   2  10      613.19      720.49     48.69 o 
  -2   2  10      910.07      884.69     45.05 o 
  -1   2  10     1307.50     1209.47     46.61 o 
   0   2  10       99.15       78.13     23.74 o 
   1   2  10      417.39      394.39     36.45 o 
   2   2  10      909.99      902.23     43.38 o 
   3   2  10      549.41      580.96     41.54 o 
   4   2  10      238.98      167.48     43.84 o 
   5   2  10       23.90       63.50     42.88 o 
   6   2  10      123.29      186.01     40.90 o 
   7   2  10       18.44       34.01     34.01 o 
  -9   3  10        3.05        6.31     24.56 o 
  -8   3  10       64.81        1.40     35.63 o 
  -7   3  10       15.64       58.25     43.36 o 
  -6   3  10      145.45      144.00     43.36 o 
  -5   3  10       83.75      107.75     51.07 o 
  -4   3  10       78.11      152.36     52.42 o 
  -3   3  10        4.43       45.33     45.33 o 
  -2   3  10      303.26      399.48     43.22 o 
  -1   3  10      615.87      621.29     41.34 o 
   0   3  10      436.90      586.56     82.12 o 
   1   3  10      231.01      258.78     38.39 o 
   2   3  10       34.90       54.25     36.35 o 
   3   3  10       47.93       18.62     40.44 o 
   4   3  10       88.71       93.96     41.98 o 
   5   3  10       38.44      119.84     43.58 o 
   6   3  10       55.52       41.61     41.61 o 
   7   3  10       19.18        0.00     32.96 o 
  -9   4  10       10.82        9.15     23.57 o 
  -8   4  10        7.33       36.43     36.43 o 
  -7   4  10        6.51       48.19     45.07 o 
  -6   4  10        4.85       54.55     54.55 o 
  -5   4  10      114.94       90.93     58.36 o 
  -4   4  10      429.35      529.12     58.31 o 
  -3   4  10      151.19      215.79     50.43 o 
  -2   4  10      179.23      225.39     44.32 o 
  -1   4  10        0.56       40.77     40.77 o 
   0   4  10       34.15       30.88     35.44 o 
   1   4  10      507.33      556.68     41.45 o 
   2   4  10       98.99      144.30     40.97 o 
   3   4  10      313.39      355.16     42.66 o 
   4   4  10      125.40       48.48     43.80 o 
   5   4  10        4.40       42.73     42.73 o 
   6   4  10       13.92       76.51     36.25 o 
  -8   5  10        1.31        1.49     35.98 o 
  -7   5  10       24.77       49.41     49.41 o 
  -6   5  10      140.20      156.37     47.85 o 
  -5   5  10       35.43       63.22     63.22 o 
  -4   5  10       10.10      124.47     55.97 o 
  -3   5  10      106.07      124.04     31.43 o 
  -2   5  10      121.60       43.28     45.11 o 
  -1   5  10       87.72       92.51     25.44 o 
   0   5  10       97.12       83.44     49.54 o 
   1   5  10       21.27       54.51     37.51 o 
   2   5  10        2.89       10.69     37.18 o 
   3   5  10        1.26       23.85     37.92 o 
   4   5  10      148.24      158.20     39.25 o 
   5   5  10        1.68       28.16     34.87 o 
   6   5  10       40.45       88.60     29.33 o 
  -8   6  10        0.36       19.48     34.44 o 
  -7   6  10       29.23       87.85     50.89 o 
  -6   6  10       38.44      134.39     63.31 o 
  -5   6  10       33.54       34.63     65.00 o 
  -4   6  10       99.97      213.73     58.64 o 
  -3   6  10        8.43       48.99     51.44 o 
  -2   6  10        8.75       48.05     48.05 o 
  -1   6  10      532.91      482.40     44.67 o 
   0   6  10      340.99      262.38     30.85 o 
   1   6  10      270.53      262.90     41.47 o 
   2   6  10        0.52       15.63     37.90 o 
   3   6  10       12.83       13.48     35.24 o 
   4   6  10       35.19       84.98     32.97 o 
   5   6  10       18.25       16.35     30.12 o 
  -7   7  10       12.20       47.67     50.30 o 
  -6   7  10        1.01       62.44     62.44 o 
  -5   7  10        8.60       26.08     63.13 o 
  -4   7  10       33.63       42.91     13.11 o 
  -3   7  10        7.13       30.52     51.22 o 
  -2   7  10       16.98       81.15     43.09 o 
  -1   7  10        3.50        3.88      1.03 o 
   0   7  10      119.31       96.02     27.10 o 
   1   7  10       20.62       85.91     34.68 o 
   2   7  10       91.52      102.17     33.58 o 
   3   7  10        7.40       32.01     32.01 o 
   4   7  10       23.80       79.54     27.78 o 
  -7   8  10        7.48        5.77     47.71 o 
  -6   8  10       15.44       57.17     57.17 o 
  -5   8  10        0.31       55.92     55.92 o 
  -4   8  10        0.33       98.02     51.56 o 
  -3   8  10        2.29       48.05     48.05 o 
  -2   8  10        0.06        3.62     42.35 o 
  -1   8  10        5.25       32.27     37.33 o 
   0   8  10       26.12      101.71     60.40 o 
   1   8  10       12.05       28.91     31.87 o 
   2   8  10       41.51       36.93     28.45 o 
   3   8  10        8.40       44.04     24.07 o 
  -6   9  10       11.59       50.03     50.03 o 
  -5   9  10        1.09       66.41     46.89 o 
  -4   9  10        2.97       26.67     45.40 o 
  -3   9  10        1.76       33.59     39.19 o 
  -2   9  10        1.89       36.11     36.11 o 
  -1   9  10        0.13       14.50     31.82 o 
   0   9  10        0.18       49.55     48.00 o 
   1   9  10        1.26       14.97     25.21 o 
   2   9  10        2.76       21.09     21.09 o 
  -4  10  10        0.48       34.62     34.62 o 
  -3  10  10        8.34        5.49     30.93 o 
  -2  10  10        0.34       28.54     28.54 o 
  -1  10  10        9.03       19.70     23.69 o 
   0  10  10        2.41        8.48     14.63 o 
  -3 -10  11        0.59        0.60     29.93 o 
  -2 -10  11        0.65       35.90     37.45 o 
  -1 -10  11        0.78        0.72     42.69 o 
   0 -10  11        0.75       61.21     60.40 o 
   1 -10  11        0.23      103.31     53.90 o 
   2 -10  11        2.79       72.95     51.94 o 
  -4  -9  11       21.75       32.03     33.17 o 
  -3  -9  11        0.38       40.59     40.59 o 
  -2  -9  11        5.92       52.35     46.94 o 
  -1  -9  11        9.47       44.74     53.72 o 
   0  -9  11       64.23       42.88     42.88 o 
   1  -9  11        1.01      110.06     60.89 o 
   2  -9  11        2.32       60.18     60.18 o 
   3  -9  11        1.01       67.63     54.37 o 
   4  -9  11        6.71      101.76     47.69 o 
  -6  -8  11        1.18        0.94     27.46 o 
  -5  -8  11        8.48       71.60     33.55 o 
  -4  -8  11       49.93       39.82     39.82 o 
  -3  -8  11        3.16       22.60     45.41 o 
  -2  -8  11        2.62        4.33     53.13 o 
  -1  -8  11      279.93      267.34     60.22 o 
   0  -8  11      111.98       20.17     71.59 o 
   1  -8  11        0.53       88.03     63.86 o 
   2  -8  11        5.39       24.69     59.97 o 
   3  -8  11       18.96      144.36     56.43 o 
   4  -8  11        0.86        0.23     50.11 o 
   5  -8  11        1.86       77.39     43.09 o 
  -6  -7  11       65.34       88.42     35.76 o 
  -5  -7  11       93.63       71.41     42.46 o 
  -4  -7  11       16.54       27.74     44.36 o 
  -3  -7  11        3.28        2.89      0.87 o 
  -2  -7  11        1.39      114.96     54.01 o 
  -1  -7  11      222.82      223.23     57.09 o 
   0  -7  11       44.75       14.88     43.63 o 
   1  -7  11        0.97       86.67     57.98 o 
   2  -7  11       64.31       67.85     20.83 o 
   3  -7  11       14.84      113.67     55.16 o 
   4  -7  11        8.10      106.63     50.56 o 
   5  -7  11        3.26        6.05     45.89 o 
  -7  -6  11        1.62       35.46     35.46 o 
  -6  -6  11        4.09       41.94     41.94 o 
  -5  -6  11      108.14      129.00     44.62 o 
  -4  -6  11       81.78       15.83     49.44 o 
  -3  -6  11      157.94       75.25     50.81 o 
  -2  -6  11       38.44       53.71     53.71 o 
  -1  -6  11        0.24       15.72     56.28 o 
   0  -6  11        8.00       73.31     81.96 o 
   1  -6  11        0.15       61.71     55.08 o 
   2  -6  11        0.98       51.86     52.42 o 
   3  -6  11      121.18      162.92     52.82 o 
   4  -6  11        0.50       46.67     50.26 o 
   5  -6  11        1.65       18.24     45.50 o 
   6  -6  11        0.63        3.50     38.59 o 
  -8  -5  11       13.32       33.99     33.99 o 
  -7  -5  11       96.72      122.67     41.52 o 
  -6  -5  11       94.90       46.81     46.81 o 
  -5  -5  11       18.66      106.67     46.53 o 
  -4  -5  11        1.91       21.94     47.89 o 
  -3  -5  11      191.09      114.60     50.88 o 
  -2  -5  11      155.50      218.76     50.36 o 
  -1  -5  11      582.94      595.59     56.39 o 
   0  -5  11       24.54        0.43     33.87 o 
   1  -5  11        1.37       48.75     48.75 o 
   2  -5  11       36.40        5.76     46.58 o 
   3  -5  11       35.62        2.06     47.13 o 
   4  -5  11        0.41       22.29     47.74 o 
   5  -5  11        5.48       14.12     44.73 o 
   6  -5  11       14.91       40.82     40.82 o 
  -8  -4  11       10.59       70.61     34.18 o 
  -7  -4  11       90.59      128.83     41.27 o 
  -6  -4  11       97.67      178.41     46.02 o 
  -5  -4  11      164.94      176.41     47.13 o 
  -4  -4  11      267.13      256.57     51.99 o 
  -3  -4  11       73.88       56.04     47.39 o 
  -2  -4  11        7.39        7.03      2.08 o 
  -1  -4  11      137.86       94.51     45.45 o 
   0  -4  11        0.71       90.53    119.62 o 
   1  -4  11       85.37       50.32     43.17 o 
   2  -4  11       11.31       24.71     42.05 o 
   3  -4  11       57.56        0.00     43.22 o 
   4  -4  11        1.31       75.17     41.44 o 
   5  -4  11        7.07       43.23     43.23 o 
   6  -4  11      105.92      141.94     39.08 o 
   7  -4  11       29.94        2.84     31.21 o 
  -8  -3  11        1.24        0.00     34.55 o 
  -7  -3  11      111.06      131.81     40.81 o 
  -6  -3  11       34.47       93.86     43.02 o 
  -5  -3  11       41.51       26.34     45.12 o 
  -4  -3  11     1957.62     2209.80     60.15 o 
  -3  -3  11      620.50      572.68     49.53 o 
  -2  -3  11      228.20      185.90     43.55 o 
  -1  -3  11       79.18       93.40     28.74 o 
   0  -3  11       21.33       31.78     26.39 o 
   1  -3  11       43.20       13.99     36.54 o 
   2  -3  11      262.59      364.74     40.36 o 
   3  -3  11       43.11       18.85     39.91 o 
   4  -3  11      230.35      232.39     41.24 o 
   5  -3  11       40.16       37.59     41.09 o 
   6  -3  11       68.39       39.55     39.55 o 
   7  -3  11        0.17        7.14     31.34 o 
  -9  -2  11       23.93       44.55     27.29 o 
  -8  -2  11       61.53       17.54     35.69 o 
  -7  -2  11       82.59       69.11     40.34 o 
  -6  -2  11       33.42       18.18     42.95 o 
  -5  -2  11       29.41       42.74     43.54 o 
  -4  -2  11      463.16      552.70     46.26 o 
  -3  -2  11      790.55      783.24     45.44 o 
  -2  -2  11       11.15       32.04     37.57 o 
  -1  -2  11     2307.37     2210.44     50.07 o 
   0  -2  11      600.79      613.36     81.11 o 
   1  -2  11      789.72      849.81     39.40 o 
   2  -2  11        7.64       41.35     32.98 o 
   3  -2  11       31.08        4.74     36.23 o 
   4  -2  11      161.49       94.54     39.50 o 
   5  -2  11        4.44       40.41     40.41 o 
   6  -2  11       17.89       17.31     37.90 o 
   7  -2  11        7.40       31.76     31.76 o 
  -9  -1  11       24.73        6.77     26.89 o 
  -8  -1  11      160.81      127.84     35.67 o 
  -7  -1  11        6.25       11.80     40.02 o 
  -6  -1  11      493.98      501.27     47.58 o 
  -5  -1  11        0.62       31.97     45.15 o 
  -4  -1  11     1192.68     1244.85     53.92 o 
  -3  -1  11      364.90      366.66     44.39 o 
  -2  -1  11        0.64       20.08     36.97 o 
  -1  -1  11       58.41       68.18     33.43 o 
   0  -1  11      969.32      903.32     26.31 o 
   1  -1  11      648.65      593.31     36.50 o 
   2  -1  11      567.54      557.04     36.19 o 
   3  -1  11      326.51      295.40     38.23 o 
   4  -1  11       41.01        6.85     37.91 o 
   5  -1  11       65.91       17.92     40.12 o 
   6  -1  11        8.34       40.18     40.18 o 
   7  -1  11        5.37       28.15     31.31 o 
  -9   0  11       66.08       99.02     25.78 o 
  -8   0  11        0.14       72.40     34.12 o 
  -7   0  11       50.34       11.91     40.25 o 
  -6   0  11       27.05       39.43     45.78 o 
  -5   0  11      240.68      197.67     51.64 o 
  -4   0  11       99.43      205.53     47.87 o 
  -3   0  11      525.04      553.29     48.16 o 
  -2   0  11      846.32      954.20     48.50 o 
  -1   0  11        1.51       36.23     36.23 o 
   0   0  11      271.72      393.52     82.81 o 
   1   0  11        5.77       11.54     29.19 o 
   2   0  11       87.70      138.82     30.97 o 
   3   0  11      707.71      696.93     39.73 o 
   4   0  11      947.84      899.29     47.79 o 
   5   0  11       18.63       10.78     40.99 o 
   6   0  11       62.62       50.90     37.60 o 
   7   0  11        1.25       27.62     31.60 o 
  -9   1  11        7.90       26.36     26.36 o 
  -8   1  11       58.40       26.29     34.54 o 
  -7   1  11      145.43      239.79     44.91 o 
  -6   1  11      430.48      340.60     50.68 o 
  -5   1  11       21.87       51.70     51.70 o 
  -4   1  11        0.86       73.48     48.32 o 
  -3   1  11       41.92       30.07     45.11 o 
  -2   1  11      240.81      283.86     39.34 o 
  -1   1  11     1494.14     1560.39     48.79 o 
   0   1  11        0.95       19.22     25.90 o 
   1   1  11     1504.33     1535.15     44.19 o 
   2   1  11       52.18       72.04     33.43 o 
   3   1  11       58.20        6.43     35.84 o 
   4   1  11      116.83       68.31     37.80 o 
   5   1  11        3.34       40.75     40.75 o 
   6   1  11       73.78       52.44     38.38 o 
   7   1  11        4.20        8.14     29.21 o 
  -9   2  11        5.59       25.46     25.46 o 
  -8   2  11        0.20       31.20     34.96 o 
  -7   2  11       12.67       11.20      3.52 o 
  -6   2  11      184.45      279.48     52.09 o 
  -5   2  11      161.85      155.58     47.01 o 
  -4   2  11     1517.37     1480.08     64.64 o 
  -3   2  11      271.07      264.40     48.63 o 
  -2   2  11      229.71      173.77     44.64 o 
  -1   2  11        0.22       24.45     40.16 o 
   0   2  11      416.70      460.39     51.70 o 
   1   2  11      649.68      659.24     38.75 o 
   2   2  11        6.73       12.83     35.78 o 
   3   2  11      311.35      298.91     42.67 o 
   4   2  11       17.61       88.94     39.85 o 
   5   2  11        0.23       41.08     39.62 o 
   6   2  11       48.31       45.61     36.18 o 
  -9   3  11       28.16       74.60     25.19 o 
  -8   3  11        1.31       35.71     35.71 o 
  -7   3  11        8.76        9.71     47.43 o 
  -6   3  11        1.94        0.56     51.74 o 
  -5   3  11        1.61        1.44      0.43 o 
  -4   3  11      468.83      482.35     59.69 o 
  -3   3  11      528.31      614.25     56.03 o 
  -2   3  11      543.07      494.78     48.08 o 
  -1   3  11      175.90      172.08     40.59 o 
   0   3  11        3.89       13.20     25.97 o 
   1   3  11       67.53       69.65     36.97 o 
   2   3  11      624.42      596.81     42.68 o 
   3   3  11        0.18        0.00     39.06 o 
   4   3  11      177.39      141.67     43.71 o 
   5   3  11        0.01       35.75     41.21 o 
   6   3  11       75.36       95.15     35.41 o 
  -9   4  11        8.06        2.01     24.39 o 
  -8   4  11        0.92        4.68     36.06 o 
  -7   4  11       10.72       22.81     49.76 o 
  -6   4  11        4.70       60.77     60.77 o 
  -5   4  11       85.33      143.08     63.55 o 
  -4   4  11       16.45       49.47     57.29 o 
  -3   4  11        0.57       24.18     48.02 o 
  -2   4  11       57.62       78.46     44.14 o 
  -1   4  11      691.61      679.68     45.20 o 
   0   4  11       70.67       74.81     27.98 o 
   1   4  11     1732.59     1837.69     51.96 o 
   2   4  11      100.26      149.97     38.74 o 
   3   4  11        0.22       37.30     37.30 o 
   4   4  11       39.55       25.64     39.08 o 
   5   4  11       23.92       10.29     37.51 o 
   6   4  11       41.11       53.20     31.26 o 
  -8   5  11        4.63        4.70     36.97 o 
  -7   5  11       80.69      152.23     51.51 o 
  -6   5  11       64.27       33.79     64.55 o 
  -5   5  11       91.66      149.90     65.38 o 
  -4   5  11      209.75      221.43     60.84 o 
  -3   5  11       18.53       53.99     53.99 o 
  -2   5  11       13.75       21.95     45.64 o 
  -1   5  11       51.50       52.99     41.13 o 
   0   5  11      343.92      413.55     48.83 o 
   1   5  11      133.39      148.95     39.04 o 
   2   5  11      120.34      179.96     38.85 o 
   3   5  11       26.68       19.15     36.88 o 
   4   5  11       41.19       33.15     36.31 o 
   5   5  11        3.52        5.89     31.86 o 
  -8   6  11        2.06       37.25     37.25 o 
  -7   6  11        2.57       84.20     51.85 o 
  -6   6  11        1.59       85.74     62.19 o 
  -5   6  11        3.04       47.00     63.74 o 
  -4   6  11        6.26       22.90     59.63 o 
  -3   6  11       35.41       11.27     53.48 o 
  -2   6  11        8.72        8.58      2.81 o 
  -1   6  11      101.02        3.61     43.56 o 
   0   6  11        1.11       27.04     27.04 o 
   1   6  11        3.12       21.98     37.75 o 
   2   6  11       10.04       88.71     34.38 o 
   3   6  11       14.89       45.23     32.50 o 
   4   6  11       82.70       43.57     30.95 o 
   5   6  11        3.10       20.82     25.30 o 
  -7   7  11        8.14       71.15     51.14 o 
  -6   7  11       44.05      172.07     61.76 o 
  -5   7  11        9.19       62.34     62.34 o 
  -4   7  11       11.82       59.75     59.75 o 
  -3   7  11        6.43       50.76     50.76 o 
  -2   7  11       22.45       44.97     44.97 o 
  -1   7  11        2.99       40.86     40.86 o 
   0   7  11        7.95       43.40     25.40 o 
   1   7  11       14.47       35.95     35.95 o 
   2   7  11       11.23       23.14     31.72 o 
   3   7  11        0.58       10.45     28.00 o 
   4   7  11       22.49       16.52     23.69 o 
  -6   8  11        1.97        2.23      0.58 o 
  -5   8  11        0.07       56.93     56.93 o 
  -4   8  11       13.92       10.66     49.95 o 
  -3   8  11        0.91       45.12     45.12 o 
  -2   8  11       28.20       41.48     41.48 o 
  -1   8  11       79.34       73.95     34.85 o 
   0   8  11        4.00       21.02     43.20 o 
   1   8  11       17.45       29.10     29.10 o 
   2   8  11        9.78       14.05     25.49 o 
   3   8  11       11.03        2.98     21.48 o 
  -5   9  11        0.16       44.00     44.00 o 
  -4   9  11        0.51        6.97     42.66 o 
  -3   9  11        8.54       38.38     38.38 o 
  -2   9  11        0.14       33.65     33.65 o 
  -1   9  11        4.27       12.97     28.09 o 
   0   9  11        2.78       18.49     17.24 o 
   1   9  11        1.82        1.93      0.53 o 
  -2  10  11        1.18       24.65     24.65 o 
  -2 -10  12        4.91       15.77     35.28 o 
  -1 -10  12        1.38       42.79     42.79 o 
   0 -10  12        3.69       11.56     34.32 o 
   1 -10  12        5.22       60.60     49.80 o 
  -4  -9  12        6.15        4.12      1.20 o 
  -3  -9  12        5.83       39.01     39.01 o 
  -2  -9  12        3.50       47.86     47.86 o 
  -1  -9  12       12.21       55.33     55.33 o 
   0  -9  12       22.88       64.67     40.94 o 
   1  -9  12       25.27       89.78     56.73 o 
   2  -9  12        5.15       34.23     57.91 o 
   3  -9  12        6.11       55.84     51.26 o 
  -5  -8  12       15.49       35.03     35.03 o 
  -4  -8  12       41.65       95.90     38.88 o 
  -3  -8  12        0.19       48.74     48.74 o 
  -2  -8  12       20.31       53.49     53.49 o 
  -1  -8  12      114.98       28.32     59.24 o 
   0  -8  12        2.28       72.43    161.09 o 
   1  -8  12        3.79       39.81     62.40 o 
   2  -8  12        1.29        7.21     56.99 o 
   3  -8  12        0.05        0.17     52.96 o 
   4  -8  12       18.02       39.22     46.00 o 
  -6  -7  12        2.09        2.31      0.63 o 
  -5  -7  12       54.02        6.68     41.30 o 
  -4  -7  12       21.49       56.51     45.69 o 
  -3  -7  12       24.43       14.64     51.11 o 
  -2  -7  12       76.48       25.23     56.43 o 
  -1  -7  12       27.47        9.64     60.45 o 
   0  -7  12       90.20      149.16     44.50 o 
   1  -7  12        0.10      120.91     59.89 o 
   2  -7  12        4.81       50.87     58.20 o 
   3  -7  12        0.13       30.65     54.05 o 
   4  -7  12        3.37        3.27      0.90 o 
   5  -7  12       12.48       37.44     41.24 o 
  -7  -6  12        9.74       10.44      3.16 o 
  -6  -6  12       10.66       23.19     41.39 o 
  -5  -6  12       32.36        7.54     45.86 o 
  -4  -6  12        2.02       57.21     51.47 o 
  -3  -6  12        4.88       28.52     51.88 o 
  -2  -6  12        9.10       13.92     57.73 o 
  -1  -6  12        3.19       44.57     56.55 o 
   0  -6  12       20.61       40.34     40.34 o 
   1  -6  12      100.87       69.48     55.76 o 
   2  -6  12       21.69       28.16     52.11 o 
   3  -6  12       47.08       41.85     49.26 o 
   4  -6  12        1.82        2.11      0.65 o 
   5  -6  12        3.01       27.68     42.07 o 
  -7  -5  12       30.59       39.58     39.58 o 
  -6  -5  12       32.03       27.83     45.33 o 
  -5  -5  12       10.31       24.07     49.78 o 
  -4  -5  12      268.65      313.25     51.45 o 
  -3  -5  12      239.31      138.73     54.68 o 
  -2  -5  12      743.32      819.57     61.49 o 
  -1  -5  12      183.50      162.46     44.93 o 
   0  -5  12       41.40        9.79     38.66 o 
   1  -5  12      126.33      143.14     49.19 o 
   2  -5  12       69.64       15.64     47.44 o 
   3  -5  12       70.13       42.99     46.09 o 
   4  -5  12        8.98       65.92     44.24 o 
   5  -5  12        3.41       77.29     40.81 o 
   6  -5  12        9.40       67.96     33.54 o 
  -8  -4  12       18.19       19.78      5.03 o 
  -7  -4  12       34.51       42.68     39.89 o 
  -6  -4  12       93.09      197.63     47.01 o 
  -5  -4  12       33.88      132.75     48.72 o 
  -4  -4  12      270.03      247.22     53.71 o 
  -3  -4  12      796.71      854.76     56.45 o 
  -2  -4  12      244.68      244.26     51.70 o 
  -1  -4  12      513.61      497.16     51.31 o 
   0  -4  12      303.29      348.55     33.76 o 
   1  -4  12        1.43       19.62     40.81 o 
   2  -4  12       25.11       42.54     42.54 o 
   3  -4  12        5.68       65.47     40.40 o 
   4  -4  12        0.41       14.71     41.32 o 
   5  -4  12      106.91      119.24     40.96 o 
   6  -4  12       11.96       34.60     34.60 o 
  -8  -3  12        8.87       33.30     33.30 o 
  -7  -3  12      116.51      120.96     38.35 o 
  -6  -3  12      143.00      125.32     46.74 o 
  -5  -3  12       31.96        8.06     47.81 o 
  -4  -3  12      382.67      294.08     50.28 o 
  -3  -3  12      240.33      195.87     48.16 o 
  -2  -3  12      206.66      180.28     45.94 o 
  -1  -3  12      164.21      164.44     42.28 o 
   0  -3  12      311.58      351.54     77.58 o 
   1  -3  12      450.80      503.17     41.26 o 
   2  -3  12        9.55       16.15     37.45 o 
   3  -3  12      112.55      152.51     39.15 o 
   4  -3  12       13.93       12.36     41.16 o 
   5  -3  12        2.45       54.57     37.90 o 
   6  -3  12       26.22       35.27     35.27 o 
  -8  -2  12        9.49       12.95     34.72 o 
  -7  -2  12       10.67       42.50     42.50 o 
  -6  -2  12       18.29       46.60     46.60 o 
  -5  -2  12      189.11      169.43     49.96 o 
  -4  -2  12      256.19      230.74     48.54 o 
  -3  -2  12       42.17       53.47     45.59 o 
  -2  -2  12      414.03      394.05     43.27 o 
  -1  -2  12       49.27       16.72     37.82 o 
   0  -2  12       35.95       50.30     40.27 o 
   1  -2  12        0.49       37.82     33.21 o 
   2  -2  12      132.85       99.11     36.08 o 
   3  -2  12      277.11      227.33     37.42 o 
   4  -2  12      110.02      141.00     37.44 o 
   5  -2  12      169.81      164.51     38.89 o 
   6  -2  12       58.82      126.35     35.53 o 
  -9  -1  12        3.58       25.54     25.54 o 
  -8  -1  12       40.59        2.94     34.86 o 
  -7  -1  12      149.08      122.09     42.94 o 
  -6  -1  12        6.16       40.93     46.85 o 
  -5  -1  12      399.62      406.43     53.79 o 
  -4  -1  12     1039.73     1041.02     57.96 o 
  -3  -1  12      975.03      914.63     54.78 o 
  -2  -1  12      430.24      365.72     44.03 o 
  -1  -1  12     1250.56     1158.63     42.97 o 
   0  -1  12      350.35      270.65     37.24 o 
   1  -1  12      169.69      108.23     32.73 o 
   2  -1  12        8.27       10.12      2.77 o 
   3  -1  12      119.06      118.55     34.66 o 
   4  -1  12        4.19       36.99     36.99 o 
   5  -1  12        6.27       21.90     36.51 o 
   6  -1  12       47.59       46.09     33.74 o 
  -9   0  12        4.82       25.80     25.80 o 
  -8   0  12       15.24       35.85     35.85 o 
  -7   0  12        5.94       43.64     43.64 o 
  -6   0  12      272.54      223.57     53.49 o 
  -5   0  12       72.61      126.52     51.46 o 
  -4   0  12     1257.33     1325.11     66.63 o 
  -3   0  12      296.75      309.52     50.90 o 
  -2   0  12       21.07       21.01     41.74 o 
  -1   0  12      318.87      339.50     39.86 o 
   0   0  12      278.15      312.29     74.46 o 
   1   0  12     1317.07     1494.22     43.24 o 
   2   0  12        0.70        5.59     30.24 o 
   3   0  12       36.68       13.72     33.66 o 
   4   0  12        0.55       36.37     38.20 o 
   5   0  12        3.95       72.05     35.84 o 
   6   0  12       21.39       33.34     33.80 o 
  -9   1  12       48.90       89.42     24.74 o 
  -8   1  12        1.85       36.17     36.17 o 
  -7   1  12        4.97       84.34     43.78 o 
  -6   1  12       39.96       62.46     51.78 o 
  -5   1  12      286.51      246.58     56.92 o 
  -4   1  12      732.18      727.51     61.28 o 
  -3   1  12        5.98        2.00     47.63 o 
  -2   1  12     1006.40     1025.68     51.10 o 
  -1   1  12        4.73       60.82     40.27 o 
   0   1  12       22.43        3.74     24.53 o 
   1   1  12       50.41       24.92     33.22 o 
   2   1  12     1192.34     1153.27     41.96 o 
   3   1  12       97.31       28.29     35.84 o 
   4   1  12      292.85      291.54     39.82 o 
   5   1  12        7.45       58.94     35.95 o 
   6   1  12       31.92       19.59     33.68 o 
  -9   2  12       15.93       20.48      5.82 o 
  -8   2  12       16.97       32.29     37.28 o 
  -7   2  12       20.26        4.03     47.81 o 
  -6   2  12        3.54       56.47     56.47 o 
  -5   2  12      152.82      100.22     61.68 o 
  -4   2  12       67.32       71.40     56.97 o 
  -3   2  12      632.18      700.25     54.80 o 
  -2   2  12       10.79       28.47     43.62 o 
  -1   2  12     1457.05     1279.81     50.13 o 
   0   2  12      227.18      262.61    110.57 o 
   1   2  12       65.39       62.48     36.45 o 
   2   2  12      655.75      566.62     41.81 o 
   3   2  12      138.13      139.89     38.70 o 
   4   2  12      118.66      107.21     33.95 o 
   5   2  12       12.29       22.36     36.08 o 
   6   2  12       54.65       39.81     33.56 o 
  -8   3  12        4.74        6.30     38.75 o 
  -7   3  12        3.39       50.80     50.80 o 
  -6   3  12      717.26      895.62     65.07 o 
  -5   3  12        0.80       39.42     61.53 o 
  -4   3  12      535.21      565.66     61.51 o 
  -3   3  12       54.54      105.38     52.02 o 
  -2   3  12       81.78      140.15     47.73 o 
  -1   3  12       44.17       19.42     41.04 o 
   0   3  12       69.66       88.81     26.28 o 
   1   3  12      529.85      534.33     40.59 o 
   2   3  12      143.47      105.22     39.09 o 
   3   3  12      179.21      191.26     41.13 o 
   4   3  12       44.74       23.22     38.85 o 
   5   3  12        0.50       15.22     36.24 o 
   6   3  12       21.28       60.06     31.06 o 
  -8   4  12       12.18       60.25     38.65 o 
  -7   4  12       28.53      141.81     52.12 o 
  -6   4  12        0.12       21.10     62.40 o 
  -5   4  12       65.75       71.75     20.86 o 
  -4   4  12      118.73      171.26     63.83 o 
  -3   4  12      163.39       54.99     58.54 o 
  -2   4  12      206.03      241.90     49.78 o 
  -1   4  12       17.03       43.03     43.03 o 
   0   4  12      150.94      249.74    152.41 o 
   1   4  12       26.80       37.97     37.97 o 
   2   4  12       90.51       92.15     28.49 o 
   3   4  12       23.91       22.52     38.00 o 
   4   4  12       72.44      129.40     37.38 o 
   5   4  12       15.70        4.49     32.98 o 
  -8   5  12        6.48       40.03     40.03 o 
  -7   5  12        3.69       27.64     55.06 o 
  -6   5  12        0.90       43.82     67.99 o 
  -5   5  12       60.28      161.64     67.88 o 
  -4   5  12        2.52       28.64     60.57 o 
  -3   5  12       10.22       48.17     52.69 o 
  -2   5  12        6.93       46.76     46.76 o 
  -1   5  12      456.07      486.44     45.45 o 
   0   5  12       23.03       72.47     48.23 o 
   1   5  12      123.12      116.06     39.04 o 
   2   5  12        2.98       11.68     35.83 o 
   3   5  12        3.98       75.74     33.57 o 
   4   5  12       80.05       81.56     32.06 o 
   5   5  12        1.84       19.88     27.45 o 
  -7   6  12       23.98       56.56     56.56 o 
  -6   6  12       24.46        8.26     64.95 o 
  -5   6  12        1.56       67.05     67.05 o 
  -4   6  12       67.99      187.40     62.76 o 
  -3   6  12        9.12       37.63     52.14 o 
  -2   6  12        0.47       64.75     46.15 o 
  -1   6  12        0.29       10.72     40.91 o 
   0   6  12       41.63       22.23     26.81 o 
   1   6  12       68.50       76.51     35.59 o 
   2   6  12       24.67       28.86     32.98 o 
   3   6  12       32.04       33.18      9.17 o 
   4   6  12       22.39       10.99     26.96 o 
  -7   7  12        0.48       51.57     51.57 o 
  -6   7  12        6.08       38.92     62.26 o 
  -5   7  12        9.30       10.90      3.01 o 
  -4   7  12        8.42       25.61     55.24 o 
  -3   7  12       26.30       83.91     46.74 o 
  -2   7  12       32.69      111.05     43.18 o 
  -1   7  12       33.30       38.30     10.26 o 
   0   7  12        1.29        0.69     23.55 o 
   1   7  12        1.66       62.42     30.24 o 
   2   7  12       78.50      109.93     27.93 o 
   3   7  12        0.79       22.59     24.50 o 
  -6   8  12        0.06      100.40     51.91 o 
  -5   8  12        0.42       72.78     53.06 o 
  -4   8  12        8.35       41.96     46.32 o 
  -3   8  12        4.36       26.63     40.22 o 
  -2   8  12        0.12       61.95     36.22 o 
  -1   8  12       77.29       37.31     32.17 o 
   0   8  12        0.44       22.12     40.76 o 
   1   8  12        0.70       47.38     24.92 o 
   2   8  12        3.51        3.04     21.96 o 
  -4   9  12        0.53       15.60     36.44 o 
  -3   9  12        5.14       18.29     32.50 o 
  -2   9  12        0.01       49.42     27.50 o 
  -1   9  12        0.33       25.43     25.43 o 
   0   9  12        0.88        5.50     47.70 o 
  -3  -9  13       11.78       37.83     37.83 o 
  -2  -9  13       12.95       43.10     45.82 o 
  -1  -9  13        8.47       45.06     52.31 o 
   0  -9  13       19.14        9.58     54.94 o 
   1  -9  13        5.46       56.15     56.15 o 
   2  -9  13        3.30        3.16      0.85 o 
  -5  -8  13        2.64       31.84     31.84 o 
  -4  -8  13        3.14       57.22     39.51 o 
  -3  -8  13        1.18       48.89     46.28 o 
  -2  -8  13        1.29       23.56     54.16 o 
  -1  -8  13       15.86       18.23      5.01 o 
   0  -8  13        6.96       31.52    139.41 o 
   1  -8  13        0.64       16.64     59.94 o 
   2  -8  13        0.79        0.96     54.55 o 
   3  -8  13       27.48       92.66     47.28 o 
  -6  -7  13       15.59       32.84     32.84 o 
  -5  -7  13        5.03       32.31     39.85 o 
  -4  -7  13       41.01        0.00     46.75 o 
  -3  -7  13        2.64       54.01     54.01 o 
  -2  -7  13       11.44       90.62     59.90 o 
  -1  -7  13       56.01       17.21     62.17 o 
   0  -7  13       29.66       80.30    102.08 o 
   1  -7  13       99.33       30.76     60.22 o 
   2  -7  13        0.05       37.98     55.08 o 
   3  -7  13       36.28       51.10     51.10 o 
   4  -7  13        7.87       43.57     43.57 o 
  -6  -6  13       49.43       79.12     39.72 o 
  -5  -6  13       13.85       20.65     45.39 o 
  -4  -6  13       76.61       85.55     50.78 o 
  -3  -6  13       82.09       60.73     60.73 o 
  -2  -6  13      164.60       94.52     60.44 o 
  -1  -6  13       24.86        2.34     61.47 o 
   0  -6  13        7.77       48.29     80.77 o 
   1  -6  13        3.89        4.69      1.36 o 
   2  -6  13       55.87       12.75     52.94 o 
   3  -6  13        5.50        5.98     47.65 o 
   4  -6  13        0.19        7.37     41.86 o 
   5  -6  13       13.02       38.12     38.12 o 
  -7  -5  13        9.87       39.48     37.26 o 
  -6  -5  13        7.45       11.11     44.84 o 
  -5  -5  13        7.07       18.31     50.61 o 
  -4  -5  13       21.89      113.20     53.61 o 
  -3  -5  13       18.21       42.92     53.44 o 
  -2  -5  13       86.80       20.49     57.02 o 
  -1  -5  13       33.92        4.42     54.53 o 
   0  -5  13       35.08        9.21     76.92 o 
   1  -5  13       41.71       34.59     49.82 o 
   2  -5  13        5.00       47.59     47.59 o 
   3  -5  13        8.79       52.76     43.57 o 
   4  -5  13       10.12       30.68     40.16 o 
   5  -5  13       35.10       73.90     36.32 o 
  -7  -4  13        6.81       34.69     38.60 o 
  -6  -4  13        2.31       32.64     45.74 o 
  -5  -4  13       11.52       94.56     50.37 o 
  -4  -4  13      194.87      162.64     53.48 o 
  -3  -4  13       66.28       56.42     51.77 o 
  -2  -4  13       11.60       11.26      3.24 o 
  -1  -4  13        0.71       28.31     48.99 o 
   0  -4  13        0.25        4.79     32.29 o 
   1  -4  13      107.52       44.02     44.02 o 
   2  -4  13        1.60        1.74      0.50 o 
   3  -4  13       49.82       42.70     42.70 o 
   4  -4  13       22.42       15.58     40.27 o 
   5  -4  13        0.45       34.21     37.29 o 
   6  -4  13       31.42       32.62     29.44 o 
  -8  -3  13       22.84       66.05     31.59 o 
  -7  -3  13      128.94      119.92     28.97 o 
  -6  -3  13        0.73       44.79     46.76 o 
  -5  -3  13       23.41       53.95     50.63 o 
  -4  -3  13        0.80       28.98     49.12 o 
  -3  -3  13      654.31      541.21     54.78 o 
  -2  -3  13     1530.15     1520.62     58.51 o 
  -1  -3  13        2.28       71.77     42.11 o 
   0  -3  13      376.92      268.20    111.43 o 
   1  -3  13       52.86       14.66     40.09 o 
   2  -3  13       27.73       25.63      7.80 o 
   3  -3  13       57.42       72.67     39.38 o 
   4  -3  13       33.90       38.67     38.67 o 
   5  -3  13        7.15       35.70     35.70 o 
   6  -3  13        0.33        9.54     30.26 o 
  -8  -2  13       23.64       32.92     32.92 o 
  -7  -2  13       74.43        0.00     41.98 o 
  -6  -2  13      126.23       89.44     49.01 o 
  -5  -2  13       67.12      160.92     50.31 o 
  -4  -2  13       20.28        8.43     50.58 o 
  -3  -2  13       91.34      159.26     47.72 o 
  -2  -2  13      117.91       93.55     41.52 o 
  -1  -2  13      421.89      395.41     40.47 o 
   0  -2  13       29.86       40.90     25.74 o 
   1  -2  13      509.88      417.62     39.64 o 
   2  -2  13        0.17       61.70     34.53 o 
   3  -2  13       62.53      101.63     35.32 o 
   4  -2  13       63.86       74.07     35.75 o 
   5  -2  13       28.84       64.08     34.47 o 
   6  -2  13       21.79       30.58     30.58 o 
  -8  -1  13        1.19       34.65     34.65 o 
  -7  -1  13        4.07        8.93     43.67 o 
  -6  -1  13       83.52       50.26     50.26 o 
  -5  -1  13        8.27       54.00     54.00 o 
  -4  -1  13      684.42      680.51     59.99 o 
  -3  -1  13        9.55        2.12     49.11 o 
  -2  -1  13       75.54        7.25     44.09 o 
  -1  -1  13       25.08       92.77     37.80 o 
   0  -1  13      146.50      142.69     32.86 o 
   1  -1  13      233.41      165.14     34.32 o 
   2  -1  13      453.89      386.46     37.26 o 
   3  -1  13      452.66      424.25     37.10 o 
   4  -1  13       98.41      114.76     35.97 o 
   5  -1  13       14.11       32.22     33.50 o 
   6  -1  13        3.32       61.24     28.19 o 
  -8   0  13        1.50       14.76     35.44 o 
  -7   0  13      144.90      148.02     47.22 o 
  -6   0  13        4.20       28.23     54.65 o 
  -5   0  13      280.92      370.48     57.02 o 
  -4   0  13      273.87      289.04     58.03 o 
  -3   0  13      905.13      956.92     61.09 o 
  -2   0  13      381.30      395.99     48.48 o 
  -1   0  13      370.01      367.90     43.34 o 
   0   0  13      389.61      439.43     37.76 o 
   1   0  13        1.06       67.38     31.98 o 
   2   0  13        0.16       54.12     29.72 o 
   3   0  13      417.06      455.77     36.18 o 
   4   0  13        2.82       21.89     34.89 o 
   5   0  13        6.15        4.55     32.44 o 
   6   0  13       23.18       20.37      6.02 o 
  -8   1  13       15.95       12.11     36.49 o 
  -7   1  13       25.62       74.98     45.98 o 
  -6   1  13       86.98      196.27     54.25 o 
  -5   1  13      783.48      739.97     62.73 o 
  -4   1  13      497.27      393.74     62.86 o 
  -3   1  13      172.81      173.38     41.72 o 
  -2   1  13        3.16       46.49     46.49 o 
  -1   1  13      483.43      406.31     44.27 o 
   0   1  13        2.72       25.86     25.86 o 
   1   1  13      409.28      462.90     37.36 o 
   2   1  13       11.80       15.11     34.66 o 
   3   1  13       82.94       83.83     35.45 o 
   4   1  13        1.15       67.93     33.97 o 
   5   1  13       10.79       31.94     35.01 o 
   6   1  13       47.55       56.04     27.73 o 
  -8   2  13       17.72       16.68      4.76 o 
  -7   2  13        4.01       50.51     50.51 o 
  -6   2  13       43.82       37.34     10.63 o 
  -5   2  13       37.26       39.21     60.33 o 
  -4   2  13      510.36      587.47     66.13 o 
  -3   2  13        4.20       53.74     53.74 o 
  -2   2  13      659.43      631.59     53.79 o 
  -1   2  13       20.78        7.10     43.66 o 
   0   2  13        0.28       45.22     82.56 o 
   1   2  13        1.18       37.04     37.04 o 
   2   2  13       66.97       41.80     35.56 o 
   3   2  13      197.64      215.29     38.56 o 
   4   2  13       44.88       23.41     37.20 o 
   5   2  13       14.11       21.31     33.16 o 
  -8   3  13        7.17       84.92     37.88 o 
  -7   3  13       81.75      201.23     53.49 o 
  -6   3  13        6.36       26.14     64.60 o 
  -5   3  13        1.17        0.62     62.91 o 
  -4   3  13        6.35        0.00     60.18 o 
  -3   3  13      139.35      195.59     55.34 o 
  -2   3  13      137.16      156.56     48.06 o 
  -1   3  13      551.27      447.75     48.72 o 
   0   3  13      375.42      391.82     43.71 o 
   1   3  13      232.71      232.83     37.85 o 
   2   3  13       57.69       39.66     37.41 o 
   3   3  13        1.81        0.00     37.24 o 
   4   3  13      123.61      115.25     33.32 o 
   5   3  13        3.03       35.41     31.23 o 
  -8   4  13       12.71       16.59     41.16 o 
  -7   4  13        0.17       23.13     54.21 o 
  -6   4  13      181.18      118.35     69.01 o 
  -5   4  13       19.00       70.03     70.03 o 
  -4   4  13       85.99      114.67     62.52 o 
  -3   4  13       20.84        7.03     55.69 o 
  -2   4  13       13.89        8.17     49.01 o 
  -1   4  13      252.41      241.44     44.99 o 
   0   4  13       60.27       65.67     63.07 o 
   1   4  13       38.01       77.63     36.76 o 
   2   4  13        1.55       14.72     35.94 o 
   3   4  13       30.98       19.27     33.49 o 
   4   4  13        5.57       68.92     32.82 o 
   5   4  13        0.23       28.84     28.84 o 
  -7   5  13       17.48       58.98     58.98 o 
  -6   5  13        8.42        2.94     68.10 o 
  -5   5  13       22.01       69.64     69.64 o 
  -4   5  13      176.73      210.15     65.09 o 
  -3   5  13        8.26       75.67     53.53 o 
  -2   5  13      101.50       42.07     46.06 o 
  -1   5  13        1.49       41.67     41.67 o 
   0   5  13        8.63       31.76     26.43 o 
   1   5  13       15.42       35.34     36.82 o 
   2   5  13       77.10       88.71     25.59 o 
   3   5  13       50.50        8.71     31.57 o 
   4   5  13       79.66       17.86     29.13 o 
  -7   6  13        1.39       75.62     54.76 o 
  -6   6  13        2.91       95.71     64.16 o 
  -5   6  13        0.17       30.25     68.27 o 
  -4   6  13        0.06       59.21     59.21 o 
  -3   6  13      120.86       94.88     51.73 o 
  -2   6  13        0.36       51.03     43.17 o 
  -1   6  13       71.70       66.39     39.06 o 
   0   6  13      148.70      146.95     26.67 o 
   1   6  13       10.51        4.44     33.47 o 
   2   6  13        1.76       57.52     29.53 o 
   3   6  13        2.20       48.83     24.83 o 
  -6   7  13       14.25       59.43     59.90 o 
  -5   7  13        5.92       83.46     57.72 o 
  -4   7  13       19.82       44.18     52.06 o 
  -3   7  13        1.20       13.58     45.18 o 
  -2   7  13        2.16       11.93     40.30 o 
  -1   7  13       37.88       10.65     35.33 o 
   0   7  13        3.70       11.64     21.45 o 
   1   7  13        5.07       29.24     29.24 o 
   2   7  13       13.50        6.75     24.57 o 
  -5   8  13        0.10       48.78     48.78 o 
  -4   8  13        0.29       39.97     41.85 o 
  -3   8  13        6.72        9.64     38.53 o 
  -2   8  13        9.12        4.31     33.07 o 
  -1   8  13        1.38       28.15     28.15 o 
   0   8  13       11.23        6.73     30.45 o 
   1   8  13        1.36       21.18     21.18 o 
  -2  -9  14        1.38        1.46      0.42 o 
  -1  -9  14       14.54       43.81     48.85 o 
   0  -9  14        1.23       46.82     36.32 o 
  -4  -8  14       12.48       12.00      3.12 o 
  -3  -8  14        4.84       30.82     45.29 o 
  -2  -8  14       76.05       53.60     53.60 o 
  -1  -8  14        0.03       56.42     56.42 o 
   0  -8  14       41.20       40.49     41.21 o 
   1  -8  14        7.04       55.73     55.73 o 
   2  -8  14        8.33       18.30     50.88 o 
  -5  -7  14        1.50       21.69     38.20 o 
  -4  -7  14        0.91       22.16     45.41 o 
  -3  -7  14       13.70       54.77     54.77 o 
  -2  -7  14        4.15       20.68     58.63 o 
  -1  -7  14       28.93       22.34      7.17 o 
   0  -7  14       46.22       37.80     52.33 o 
   1  -7  14       36.25       31.81     54.91 o 
   2  -7  14       10.13       14.60     50.68 o 
   3  -7  14        9.56       79.89     44.55 o 
  -6  -6  14       28.66       37.36     37.36 o 
  -5  -6  14        0.36       14.76     45.37 o 
  -4  -6  14       23.50       91.80     49.85 o 
  -3  -6  14       19.26        4.51     56.90 o 
  -2  -6  14      354.28      335.65     62.70 o 
  -1  -6  14        1.63      105.09     58.99 o 
   0  -6  14       13.24       41.12     41.12 o 
   1  -6  14        1.42       93.35     53.31 o 
   2  -6  14       16.86       76.30     48.22 o 
   3  -6  14        0.24       43.24     43.24 o 
   4  -6  14        2.98        3.37      1.00 o 
  -7  -5  14       62.69        5.83     36.87 o 
  -6  -5  14        7.73        1.74     43.56 o 
  -5  -5  14        1.16       63.14     49.23 o 
  -4  -5  14        2.93       55.21     55.21 o 
  -3  -5  14        4.23       56.20     56.20 o 
  -2  -5  14       37.80      127.55     56.60 o 
  -1  -5  14      192.35      216.36     56.65 o 
   0  -5  14       17.96        2.37     36.99 o 
   1  -5  14        0.04       59.90     47.87 o 
   2  -5  14       10.32       46.53     46.53 o 
   3  -5  14       24.39       24.25      7.31 o 
   4  -5  14       33.00       50.55     37.23 o 
   5  -5  14       30.72        2.81     32.08 o 
  -7  -4  14      121.52      110.70     33.52 o 
  -6  -4  14        4.50       79.75     46.02 o 
  -5  -4  14       47.18       33.90     51.55 o 
  -4  -4  14       89.22       55.78     55.78 o 
  -3  -4  14      144.15      223.43     54.25 o 
  -2  -4  14        7.76       34.83     52.94 o 
  -1  -4  14       16.38        3.99     49.75 o 
   0  -4  14       34.58       24.68     33.35 o 
   1  -4  14      156.57      120.96     43.67 o 
   2  -4  14        2.51       24.24     41.56 o 
   3  -4  14        6.57       39.08     39.08 o 
   4  -4  14       17.37       20.38      5.62 o 
   5  -4  14       30.93        8.47     31.21 o 
  -7  -3  14       17.95       53.13     39.16 o 
  -6  -3  14      100.06       19.72     48.03 o 
  -5  -3  14        4.63       10.61     51.57 o 
  -4  -3  14      300.27      256.53     52.36 o 
  -3  -3  14       35.39       29.16     52.31 o 
  -2  -3  14      146.48      141.90     47.74 o 
  -1  -3  14       71.89       43.97     43.72 o 
   0  -3  14      134.68      170.66     29.31 o 
   1  -3  14       75.45      120.14     39.21 o 
   2  -3  14       24.14       36.44     38.18 o 
   3  -3  14      179.44      103.85     36.71 o 
   4  -3  14        7.28       34.24     34.24 o 
   5  -3  14       10.79       19.54     31.59 o 
  -8  -2  14        1.67       32.73     32.73 o 
  -7  -2  14       38.16       13.83     43.24 o 
  -6  -2  14       12.70       50.23     50.23 o 
  -5  -2  14        9.27       54.10     54.10 o 
  -4  -2  14      425.46      391.13     57.05 o 
  -3  -2  14      256.24      200.68     50.31 o 
  -2  -2  14      597.27      463.94     47.41 o 
  -1  -2  14       25.60        6.64     37.80 o 
   0  -2  14        8.84       74.02     35.19 o 
   1  -2  14       54.90       57.48     34.41 o 
   2  -2  14       20.65        2.95     33.83 o 
   3  -2  14        9.60       44.81     33.74 o 
   4  -2  14      136.02      179.52     33.15 o 
   5  -2  14        5.87       23.31     30.63 o 
  -8  -1  14       15.96        9.74     33.25 o 
  -7  -1  14       65.47      111.23     43.44 o 
  -6  -1  14       40.52      141.45     53.10 o 
  -5  -1  14      174.94      175.47     56.14 o 
  -4  -1  14      252.93      199.45     56.69 o 
  -3  -1  14      269.63      296.91     51.96 o 
  -2  -1  14       11.06       11.13     43.18 o 
  -1  -1  14       16.38       43.66     37.91 o 
   0  -1  14      138.04      143.80     25.28 o 
   1  -1  14      133.09       97.26     32.66 o 
   2  -1  14       41.22        7.00     31.69 o 
   3  -1  14       32.06       73.16     31.48 o 
   4  -1  14       36.19       32.14     32.14 o 
   5  -1  14        4.55        6.81     30.40 o 
  -8   0  14       15.46       17.54     35.35 o 
  -7   0  14        4.02       38.45     46.23 o 
  -6   0  14       64.15      156.68     54.64 o 
  -5   0  14      324.91      424.16     60.30 o 
  -4   0  14      320.78      335.13     61.25 o 
  -3   0  14      121.67      202.56     54.44 o 
  -2   0  14      306.21      236.38     49.26 o 
  -1   0  14        3.60       39.09     39.09 o 
   0   0  14       30.02       42.01     25.50 o 
   1   0  14      370.13      444.37     34.65 o 
   2   0  14        2.01       30.84     30.84 o 
   3   0  14       80.54       29.59     32.53 o 
   4   0  14       12.23       24.24     31.66 o 
   5   0  14        9.79       53.11     28.80 o 
  -8   1  14        0.09        0.36     35.76 o 
  -7   1  14       76.24       69.27     48.22 o 
  -6   1  14       14.27       55.72     59.54 o 
  -5   1  14        0.55       63.11     63.11 o 
  -4   1  14       40.65       92.99     60.26 o 
  -3   1  14      221.20      216.24     56.93 o 
  -2   1  14      301.38      361.46     46.13 o 
  -1   1  14       94.95      114.11     41.07 o 
   0   1  14      286.57      317.71     58.79 o 
   1   1  14       63.59       67.41     21.50 o 
   2   1  14       12.11       42.72     33.68 o 
   3   1  14      120.93       69.15     32.11 o 
   4   1  14      182.87      192.14     32.42 o 
   5   1  14       13.78       27.55     29.17 o 
  -8   2  14       14.21       11.05     37.13 o 
  -7   2  14       44.56      131.58     52.58 o 
  -6   2  14      182.28      303.28     63.39 o 
  -5   2  14      241.61      206.84     69.81 o 
  -4   2  14        3.53       28.60     62.85 o 
  -3   2  14        3.01       25.81     55.65 o 
  -2   2  14       53.24       61.28     48.25 o 
  -1   2  14      462.67      381.19     45.45 o 
   0   2  14       72.29       92.90     70.62 o 
   1   2  14      287.20      323.07     38.02 o 
   2   2  14       52.45       52.79     35.02 o 
   3   2  14        0.92        1.54     33.43 o 
   4   2  14       36.97       16.54     32.94 o 
   5   2  14       20.18       71.31     28.19 o 
  -8   3  14        5.08       76.91     39.58 o 
  -7   3  14        3.98       77.18     53.48 o 
  -6   3  14       10.32       35.08     64.60 o 
  -5   3  14        0.52        0.71     65.11 o 
  -4   3  14      328.97      427.41     68.27 o 
  -3   3  14       51.72        4.83     55.27 o 
  -2   3  14       39.84       43.07     47.36 o 
  -1   3  14        1.36        1.21      0.30 o 
   0   3  14       56.24       42.85     27.50 o 
   1   3  14      166.54      132.90     37.11 o 
   2   3  14       43.85       59.84     36.48 o 
   3   3  14       58.83       18.44     33.28 o 
   4   3  14        6.95       30.95     30.95 o 
  -7   4  14        2.67       72.40     53.95 o 
  -6   4  14        0.65       50.16     66.67 o 
  -5   4  14        0.44        5.76     72.32 o 
  -4   4  14        3.31       64.08     64.08 o 
  -3   4  14      104.19       16.44     57.83 o 
  -2   4  14      231.87      101.29     51.02 o 
  -1   4  14      192.31      208.84     43.36 o 
   0   4  14       59.92       67.00    110.31 o 
   1   4  14       18.81       36.30     36.30 o 
   2   4  14        0.19        0.92     33.33 o 
   3   4  14        0.73       30.20     30.20 o 
   4   4  14       29.03       10.23     28.80 o 
  -7   5  14       17.34       56.85     56.85 o 
  -6   5  14       53.33       38.76     66.25 o 
  -5   5  14       76.01      121.27     67.47 o 
  -4   5  14        3.85       28.17     60.60 o 
  -3   5  14       46.73      114.10     53.09 o 
  -2   5  14        1.62       40.69     45.41 o 
  -1   5  14       51.13        3.39     39.23 o 
   0   5  14       17.93       14.29      4.09 o 
   1   5  14      162.55      198.19     34.88 o 
   2   5  14        1.71       30.87     30.87 o 
   3   5  14       27.17       61.67     28.07 o 
  -6   6  14        0.13       61.74     61.74 o 
  -5   6  14        5.42       15.59     63.92 o 
  -4   6  14       19.30       35.50     56.06 o 
  -3   6  14        1.43       40.85     49.59 o 
  -2   6  14       38.48        8.86     42.15 o 
  -1   6  14        9.43       39.69     36.96 o 
   0   6  14        1.10       70.63     72.26 o 
   1   6  14        3.61       29.18     29.05 o 
   2   6  14       10.40       26.12     26.12 o 
  -5   7  14        3.27       15.73     51.19 o 
  -4   7  14        4.43       48.45     48.45 o 
  -3   7  14       28.19       79.71     41.35 o 
  -2   7  14        3.33       27.84     35.89 o 
  -1   7  14       62.98       13.76     32.14 o 
   0   7  14       11.80       14.01     19.43 o 
   1   7  14        2.13        7.60     24.03 o 
  -3   8  14        1.13       63.42     32.10 o 
  -2   8  14        1.96       28.62     28.62 o 
  -1   8  14        2.49       24.63     24.63 o 
  -3  -8  15        2.42       42.17     42.17 o 
  -2  -8  15       83.36      133.36     48.08 o 
  -1  -8  15      110.92       53.26     53.26 o 
   0  -8  15       14.40       41.81     36.25 o 
   1  -8  15        3.02       11.97     49.17 o 
  -4  -7  15        1.10       44.54     44.54 o 
  -3  -7  15        8.09       22.19     51.25 o 
  -2  -7  15        0.66        2.19     56.26 o 
  -1  -7  15        0.15       88.97     55.95 o 
   0  -7  15       38.45       27.48    135.24 o 
   1  -7  15        0.04       70.96     51.39 o 
   2  -7  15       13.87       37.39     45.50 o 
  -5  -6  15       16.25       16.09      5.22 o 
  -4  -6  15        6.23       49.45     49.45 o 
  -3  -6  15       19.54       16.90      4.91 o 
  -2  -6  15      238.54      214.41     60.58 o 
  -1  -6  15      180.96       80.97     59.61 o 
   0  -6  15        0.35        0.96     40.79 o 
   1  -6  15       23.05       49.88     49.88 o 
   2  -6  15       34.22       31.54      9.44 o 
   3  -6  15        5.56       49.22     38.19 o 
  -6  -5  15       14.80       57.69     42.09 o 
  -5  -5  15       40.56      100.92     48.68 o 
  -4  -5  15       39.51       39.33     53.35 o 
  -3  -5  15       64.07        6.80     56.43 o 
  -2  -5  15      108.70       48.25     58.36 o 
  -1  -5  15       16.83       19.17      4.84 o 
   0  -5  15        0.07       34.69     36.29 o 
   1  -5  15       88.93       13.42     48.21 o 
   2  -5  15        0.36       15.86     42.43 o 
   3  -5  15        0.64       25.73     38.43 o 
   4  -5  15        0.02       33.53     33.53 o 
  -7  -4  15        4.08       22.04     36.55 o 
  -6  -4  15        0.32       44.89     44.89 o 
  -5  -4  15       16.18       52.60     52.60 o 
  -4  -4  15      103.22       64.07     53.27 o 
  -3  -4  15       26.52       56.45     56.45 o 
  -2  -4  15      305.12      276.46     55.35 o 
  -1  -4  15       20.67       97.39     50.40 o 
   0  -4  15       27.89       37.76     32.42 o 
   1  -4  15       14.06       97.69     41.04 o 
   2  -4  15       35.97       42.54     37.89 o 
   3  -4  15        9.32       19.85     35.60 o 
   4  -4  15       22.34       60.09     31.84 o 
  -7  -3  15       51.28       38.54     38.54 o 
  -6  -3  15        3.02       15.43     46.49 o 
  -5  -3  15       80.56       85.12     51.49 o 
  -4  -3  15      100.51      105.46     50.87 o 
  -3  -3  15      195.68      108.94     53.20 o 
  -2  -3  15       30.51       90.63     47.26 o 
  -1  -3  15       61.65       12.73     44.35 o 
   0  -3  15        2.54       45.42     45.42 o 
   1  -3  15        0.89       11.06     38.07 o 
   2  -3  15       17.50        1.53     35.27 o 
   3  -3  15       33.80       34.08     34.08 o 
   4  -3  15        7.70       28.57     30.16 o 
   5  -3  15       29.00       82.95     24.83 o 
  -7  -2  15        0.11       18.65     41.51 o 
  -6  -2  15      107.43      161.33     49.17 o 
  -5  -2  15       36.86       60.42     54.91 o 
  -4  -2  15      764.15      631.50     58.50 o 
  -3  -2  15        3.58       47.65     49.47 o 
  -2  -2  15       33.16       83.99     42.11 o 
  -1  -2  15        7.63       73.19     37.84 o 
   0  -2  15       67.18       93.87     51.32 o 
   1  -2  15      127.05      101.95     34.91 o 
   2  -2  15       45.77       33.41     33.41 o 
   3  -2  15        1.81       60.81     31.14 o 
   4  -2  15        4.15       35.66     29.26 o 
   5  -2  15        5.89       26.24     26.24 o 
  -7  -1  15       34.63       54.17     42.74 o 
  -6  -1  15        0.04        0.21     52.26 o 
  -5  -1  15        0.79       94.32     55.52 o 
  -4  -1  15      167.27      192.07     58.05 o 
  -3  -1  15       60.39      157.58     51.25 o 
  -2  -1  15      335.82      226.92     48.43 o 
  -1  -1  15       40.10       51.83     37.92 o 
   0  -1  15       25.92       27.76      7.48 o 
   1  -1  15       61.46       63.83     31.67 o 
   2  -1  15        9.76       64.72     30.98 o 
   3  -1  15       27.38       31.66      9.17 o 
   4  -1  15       27.67       29.72     29.72 o 
   5  -1  15       30.17       25.45     25.45 o 
  -8   0  15        1.37       34.64     34.64 o 
  -7   0  15       87.09      130.64     47.57 o 
  -6   0  15        8.22       37.02     55.54 o 
  -5   0  15      227.47      321.75     62.80 o 
  -4   0  15        4.59       24.54     58.04 o 
  -3   0  15       82.55      120.88     51.89 o 
  -2   0  15       10.10        9.24      2.57 o 
  -1   0  15      864.28      894.99     46.45 o 
   0   0  15        5.63       22.43     25.08 o 
   1   0  15       80.05       66.08     32.04 o 
   2   0  15       10.16       30.77     29.00 o 
   3   0  15       11.72       29.91     29.91 o 
   4   0  15       54.42       96.94     27.58 o 
   5   0  15        0.57       34.21     23.17 o 
  -7   1  15        2.13       30.62     49.63 o 
  -6   1  15      161.55      142.34     41.06 o 
  -5   1  15       26.22       60.39     63.99 o 
  -4   1  15      191.83      260.26     61.13 o 
  -3   1  15      155.63       56.31     56.31 o 
  -2   1  15        8.82       64.31     47.01 o 
  -1   1  15        8.28        6.75      1.87 o 
   0   1  15       40.33       47.47     57.27 o 
   1   1  15      160.23      196.63     35.93 o 
   2   1  15        7.18        6.70      1.82 o 
   3   1  15       45.86       46.18     29.77 o 
   4   1  15        1.56       12.50     27.91 o 
  -7   2  15        4.64       32.30     51.48 o 
  -6   2  15       20.69       63.51     63.51 o 
  -5   2  15       11.14       93.30     65.28 o 
  -4   2  15       18.11        2.80     64.02 o 
  -3   2  15      100.74       46.93     56.73 o 
  -2   2  15      353.04      348.07     51.18 o 
  -1   2  15        2.42       41.59     41.59 o 
   0   2  15      275.41      289.71     28.87 o 
   1   2  15        0.05       35.84     35.84 o 
   2   2  15       19.90       78.68     32.27 o 
   3   2  15       15.42       11.22     31.51 o 
   4   2  15       23.06        2.55     28.25 o 
  -7   3  15       41.30       44.42     13.10 o 
  -6   3  15        8.94       66.40     66.40 o 
  -5   3  15      184.23      205.81     66.77 o 
  -4   3  15       44.46      124.58     62.74 o 
  -3   3  15        2.11       56.47     56.47 o 
  -2   3  15       50.59       34.33     46.25 o 
  -1   3  15      131.55       64.12     42.39 o 
   0   3  15       32.79        5.27     26.70 o 
   1   3  15      126.71      157.09     34.03 o 
   2   3  15       45.32       65.19     31.75 o 
   3   3  15       41.63        4.04     29.98 o 
   4   3  15       15.21       30.09     26.13 o 
  -7   4  15        9.36       55.29     55.29 o 
  -6   4  15      102.77        2.67     66.49 o 
  -5   4  15        6.47       47.71     69.39 o 
  -4   4  15      138.74       31.25     63.63 o 
  -3   4  15        2.53       92.99     53.02 o 
  -2   4  15       23.29       37.25     44.66 o 
  -1   4  15        0.70       20.84     40.12 o 
   0   4  15        0.79        0.07     24.79 o 
   1   4  15       70.89        1.40     34.00 o 
   2   4  15        6.02       28.67     30.87 o 
   3   4  15       29.64       49.55     26.81 o 
  -6   5  15        3.31       62.41     62.41 o 
  -5   5  15        0.38       45.44     64.84 o 
  -4   5  15        0.56       58.54     58.54 o 
  -3   5  15       92.54      186.77     50.26 o 
  -2   5  15       83.58       36.62     42.75 o 
  -1   5  15       43.62       43.89     11.57 o 
   0   5  15       61.13       80.33     41.69 o 
   1   5  15        8.13       30.42     30.42 o 
   2   5  15       17.22       22.94     27.67 o 
  -5   6  15       43.60       55.23     57.25 o 
  -4   6  15        6.95      119.57     50.34 o 
  -3   6  15        0.48        0.37     43.25 o 
  -2   6  15        0.04       35.99     37.80 o 
  -1   6  15       71.14       41.81     33.88 o 
   0   6  15        0.59        1.46     36.00 o 
   1   6  15       29.31       51.48     25.74 o 
  -4   7  15        3.66       93.59     42.36 o 
  -3   7  15        1.20       17.25     37.43 o 
  -2   7  15        4.27       70.84     31.07 o 
  -1   7  15        1.91       26.49     26.49 o 
   0   7  15        1.86       15.09     15.79 o 
  -3  -7  16        0.99        1.87     46.04 o 
  -2  -7  16       13.25       52.71     52.71 o 
  -1  -7  16       27.56       41.66     50.70 o 
   0  -7  16       12.35       26.56     79.31 o 
   1  -7  16        0.81       47.59     47.59 o 
  -4  -6  16       19.79       47.42     46.88 o 
  -3  -6  16       14.55       90.16     51.73 o 
  -2  -6  16       17.74       76.51     54.27 o 
  -1  -6  16       26.14        4.34     55.06 o 
   0  -6  16        0.75       17.25     35.88 o 
   1  -6  16        0.04       31.47     43.87 o 
   2  -6  16       21.08       83.41     38.34 o 
  -5  -5  16        3.31       87.19     44.38 o 
  -4  -5  16        1.81       52.32     52.32 o 
  -3  -5  16       46.89        8.80     53.72 o 
  -2  -5  16       39.29       32.81     54.07 o 
  -1  -5  16       33.54       37.81     52.28 o 
   0  -5  16       30.38       43.16     33.42 o 
   1  -5  16       45.96       47.58     42.54 o 
   2  -5  16        5.00       30.09     37.23 o 
   3  -5  16        0.03       23.74     31.86 o 
  -6  -4  16       14.30      100.18     40.29 o 
  -5  -4  16       60.23       50.79     50.79 o 
  -4  -4  16       49.31       31.87     53.56 o 
  -3  -4  16      159.60      187.46     54.09 o 
  -2  -4  16       88.59       62.45     51.16 o 
  -1  -4  16        8.53       48.86     48.86 o 
   0  -4  16       13.68       30.31     30.31 o 
   1  -4  16        1.30       27.76     39.05 o 
   2  -4  16       28.42       35.81     36.57 o 
   3  -4  16        3.01       62.14     30.68 o 
  -6  -3  16        3.81       12.82     42.52 o 
  -5  -3  16       25.30       98.89     49.35 o 
  -4  -3  16       11.35       65.01     52.32 o 
  -3  -3  16       23.71       52.28     52.28 o 
  -2  -3  16      173.11      248.30     47.42 o 
  -1  -3  16        2.57        7.08     41.70 o 
   0  -3  16        1.36       27.79     27.79 o 
   1  -3  16       22.32       62.31     34.91 o 
   2  -3  16        1.33       31.95     33.70 o 
   3  -3  16        8.02       29.94     29.94 o 
   4  -3  16        5.47       26.39     25.34 o 
  -7  -2  16       22.05       78.02     38.65 o 
  -6  -2  16        1.21        1.30     46.63 o 
  -5  -2  16       19.39       87.79     53.68 o 
  -4  -2  16        5.25       11.01     52.88 o 
  -3  -2  16       43.53       51.11     51.11 o 
  -2  -2  16      130.00       40.29     42.76 o 
  -1  -2  16      108.45      113.51     33.52 o 
   0  -2  16      371.51      266.48     75.76 o 
   1  -2  16      203.00      142.13     33.52 o 
   2  -2  16        0.34       30.13     30.13 o 
   3  -2  16        9.28       59.11     27.35 o 
   4  -2  16        7.27        2.27     25.39 o 
  -7  -1  16        0.47       42.34     42.34 o 
  -6  -1  16       69.67       21.20     52.16 o 
  -5  -1  16      140.54      240.04     58.27 o 
  -4  -1  16       36.57       60.45     56.26 o 
  -3  -1  16      196.56       59.74     54.24 o 
  -2  -1  16       20.18       40.87     44.87 o 
  -1  -1  16       82.65       53.50     38.05 o 
   0  -1  16       22.06       20.57     21.91 o 
   1  -1  16      189.47      152.78     30.70 o 
   2  -1  16       43.84        1.17     28.02 o 
   3  -1  16        0.85       26.68     26.68 o 
   4  -1  16        0.29       24.02     24.02 o 
  -7   0  16        0.68       45.78     45.78 o 
  -6   0  16       20.53       49.95     55.19 o 
  -5   0  16        5.51       54.33     59.09 o 
  -4   0  16      185.66       65.41     61.01 o 
  -3   0  16        0.91       11.17     53.52 o 
  -2   0  16      353.03      258.14     49.09 o 
  -1   0  16       63.12       54.63     40.78 o 
   0   0  16       63.77       39.18     49.68 o 
   1   0  16        6.80       25.65     29.11 o 
   2   0  16        4.83        6.64      2.13 o 
   3   0  16       26.10       26.80     26.80 o 
   4   0  16        0.89       32.73     23.42 o 
  -7   1  16       93.59       86.50     46.35 o 
  -6   1  16        0.05       60.18     60.18 o 
  -5   1  16       82.77       54.44     64.67 o 
  -4   1  16       42.72       51.69     14.45 o 
  -3   1  16      115.42      169.93     55.59 o 
  -2   1  16        0.84       72.83     46.07 o 
  -1   1  16      315.15      285.47     41.19 o 
   0   1  16      115.07      109.49     25.37 o 
   1   1  16       77.04       78.58     23.35 o 
   2   1  16       28.31       61.51     28.06 o 
   3   1  16       15.57       63.43     25.28 o 
   4   1  16        1.10       26.88     22.11 o 
  -7   2  16        4.82       10.38     49.29 o 
  -6   2  16      190.08       62.70     62.70 o 
  -5   2  16      163.94      272.92     66.75 o 
  -4   2  16      216.89      221.56     59.12 o 
  -3   2  16       88.68       27.49     54.99 o 
  -2   2  16       38.22       40.10     10.27 o 
  -1   2  16       53.41       27.43     40.46 o 
   0   2  16       22.73       25.30     24.94 o 
   1   2  16       76.76      119.89     33.12 o 
   2   2  16        2.61       30.52     30.52 o 
   3   2  16       30.81       28.12     28.12 o 
  -6   3  16        0.79        0.35     62.92 o 
  -5   3  16        9.64       48.66     64.33 o 
  -4   3  16       82.68       88.91     61.26 o 
  -3   3  16       26.31       47.09     52.51 o 
  -2   3  16      307.75      269.44     46.99 o 
  -1   3  16        3.91       17.01     39.46 o 
   0   3  16       27.14       72.59     24.69 o 
   1   3  16        2.00       32.73     32.73 o 
   2   3  16        7.23       18.02     27.85 o 
   3   3  16       23.22       74.69     24.83 o 
  -6   4  16        0.02       58.24     61.76 o 
  -5   4  16       12.49       65.69     62.59 o 
  -4   4  16       25.70       56.18     56.92 o 
  -3   4  16       45.42       81.29     50.98 o 
  -2   4  16        2.17        3.39      1.01 o 
  -1   4  16       72.90      151.37     37.84 o 
   0   4  16       48.69       19.14     39.55 o 
   1   4  16       36.63       71.71     29.33 o 
   2   4  16       15.02       50.48     25.79 o 
  -5   5  16       28.57       48.71     57.14 o 
  -4   5  16       16.14       18.76      5.78 o 
  -3   5  16       14.93       46.59     46.59 o 
  -2   5  16        0.63       10.12     38.63 o 
  -1   5  16        0.89        1.27      0.38 o 
   0   5  16        6.07       15.51     20.59 o 
   1   5  16        7.99       50.66     25.92 o 
  -4   6  16       25.42       45.93     45.93 o 
  -3   6  16       21.92       55.29     38.17 o 
  -2   6  16       42.86       96.62     32.97 o 
  -1   6  16        0.20        0.53     28.26 o 
   0   6  16        3.50       56.92     56.71 o 
  -3  -6  17       69.42      135.35     45.75 o 
  -2  -6  17        5.70       39.27     49.91 o 
  -1  -6  17        1.14       17.36     48.46 o 
   0  -6  17        1.81       32.05     30.41 o 
   1  -6  17        1.72       78.17     38.87 o 
  -4  -5  17        2.02       39.67     46.73 o 
  -3  -5  17        7.25       50.19     50.19 o 
  -2  -5  17        4.96       49.98     49.98 o 
  -1  -5  17        0.43       57.17     47.17 o 
   0  -5  17        0.01      110.85     63.81 o 
   1  -5  17       50.46        0.00     38.30 o 
   2  -5  17        4.29       28.59     31.81 o 
  -5  -4  17        0.76       44.61     44.61 o 
  -4  -4  17       14.02        1.91     47.84 o 
  -3  -4  17       11.65       15.84      4.36 o 
  -2  -4  17       28.29       79.11     47.11 o 
  -1  -4  17        3.30       14.45     42.60 o 
   0  -4  17       28.52       23.14     27.89 o 
   1  -4  17       53.91       16.07     35.03 o 
   2  -4  17       31.11       30.71     30.71 o 
  -6  -3  17       70.94       41.66     41.66 o 
  -5  -3  17       39.18       49.82     44.68 o 
  -4  -3  17        1.48       49.30     49.30 o 
  -3  -3  17       15.93       56.89     45.99 o 
  -2  -3  17       51.12       44.09     44.09 o 
  -1  -3  17       16.00       71.92     38.65 o 
   0  -3  17       18.72       38.11     31.86 o 
   1  -3  17       38.83       40.38     32.57 o 
   2  -3  17       46.89       78.44     28.65 o 
   3  -3  17        0.18       25.64     25.64 o 
  -6  -2  17       14.96       20.19     42.75 o 
  -5  -2  17       13.68       49.62     49.62 o 
  -4  -2  17      103.21       66.77     51.86 o 
  -3  -2  17       39.73       27.09     47.58 o 
  -2  -2  17       26.78       94.55     39.05 o 
  -1  -2  17       59.02        8.79     34.86 o 
   0  -2  17        5.00        4.94      1.19 o 
   1  -2  17        5.59        6.11     29.43 o 
   2  -2  17        0.60       45.78     27.06 o 
   3  -2  17       31.01       24.28     24.28 o 
  -6  -1  17       37.84       48.02     48.02 o 
  -5  -1  17        1.88       61.89     54.38 o 
  -4  -1  17        0.40       79.55     54.04 o 
  -3  -1  17       16.29       85.30     49.82 o 
  -2  -1  17      143.03       75.85     44.15 o 
  -1  -1  17      118.76       87.62     35.15 o 
   0  -1  17       75.21       72.89     20.44 o 
   1  -1  17       18.13       17.06     27.02 o 
   2  -1  17       26.57       16.09     25.36 o 
   3  -1  17        7.86        7.83      2.05 o 
  -6   0  17      126.11      134.34     53.57 o 
  -5   0  17      236.25      342.26     56.69 o 
  -4   0  17        0.06       48.69     55.27 o 
  -3   0  17      133.49      149.59     51.54 o 
  -2   0  17        2.02       12.72     44.23 o 
  -1   0  17        2.54       36.79     36.79 o 
   0   0  17       63.73       34.62     29.60 o 
   1   0  17      161.78      150.83     28.80 o 
   2   0  17        4.73        2.04     23.75 o 
   3   0  17       44.11       25.01     22.06 o 
  -6   1  17       19.31       24.77     54.83 o 
  -5   1  17        8.06       24.40     59.77 o 
  -4   1  17      103.27      214.37     59.43 o 
  -3   1  17       43.81       34.56     10.43 o 
  -2   1  17      114.60       68.88     46.33 o 
  -1   1  17       60.80       91.35     37.23 o 
   0   1  17        0.04       13.04     33.57 o 
   1   1  17        1.00       22.45     28.19 o 
   2   1  17       15.23       23.58     24.88 o 
   3   1  17       27.97       70.77     21.74 o 
  -6   2  17        6.51        4.54      1.29 o 
  -5   2  17        2.47       60.76     60.76 o 
  -4   2  17        1.00       58.25     58.25 o 
  -3   2  17       66.71       30.04     50.82 o 
  -2   2  17      138.24       74.07     45.63 o 
  -1   2  17       37.96       56.15     36.47 o 
   0   2  17      113.47      103.84     23.38 o 
   1   2  17        2.21       28.96     28.96 o 
   2   2  17       10.73        5.70     25.28 o 
  -6   3  17       36.19       30.34     56.45 o 
  -5   3  17       91.45       97.34     30.27 o 
  -4   3  17        0.17       56.67     56.67 o 
  -3   3  17       28.64       20.77     49.60 o 
  -2   3  17        3.50       26.94     41.70 o 
  -1   3  17        6.57        5.32      1.52 o 
   0   3  17        1.01        0.59     21.99 o 
   1   3  17      101.20       82.83     27.99 o 
   2   3  17        0.25        0.28     23.33 o 
  -5   4  17        0.20        4.76     55.75 o 
  -4   4  17       79.32      176.14     53.66 o 
  -3   4  17        7.07       46.04     46.04 o 
  -2   4  17      161.46      136.53     39.93 o 
  -1   4  17        3.32       18.75     32.69 o 
   0   4  17        0.04       14.53     66.20 o 
   1   4  17        6.78       19.89     25.30 o 
  -4   5  17        5.76       52.75     45.45 o 
  -3   5  17       38.20       59.94     39.70 o 
  -2   5  17       12.23        1.51     35.14 o 
  -1   5  17       28.74       59.51     28.34 o 
   0   5  17       31.57       57.52     17.91 o 
  -3  -5  18        0.51       26.16     42.39 o 
  -2  -5  18        1.42       71.41     42.20 o 
  -1  -5  18       19.43      102.24     38.95 o 
   0  -5  18        0.78        9.71     25.53 o 
  -4  -4  18       15.45       17.11     40.98 o 
  -3  -4  18       38.19       42.45     42.45 o 
  -2  -4  18       25.19       22.26     41.91 o 
  -1  -4  18        1.48       38.66     38.66 o 
   0  -4  18        0.49       33.10     42.55 o 
   1  -4  18       10.13       22.49     29.96 o 
  -5  -3  18       15.53       32.07     40.44 o 
  -4  -3  18       20.79       68.13     43.22 o 
  -3  -3  18        1.08       42.13     42.13 o 
  -2  -3  18       27.15       44.61     39.09 o 
  -1  -3  18        2.76       21.84     35.49 o 
   0  -3  18       59.39       21.65     22.19 o 
   1  -3  18       38.80       26.74     27.29 o 
   2  -3  18        0.02       16.30     24.87 o 
  -5  -2  18      133.81      112.77     45.38 o 
  -4  -2  18        1.63        9.48     45.75 o 
  -3  -2  18        3.14       26.31     42.17 o 
  -2  -2  18        8.47       28.54     36.87 o 
  -1  -2  18       15.29       32.40     32.40 o 
   0  -2  18        3.39       21.70     19.39 o 
   1  -2  18        0.63       22.41     24.77 o 
   2  -2  18        9.59        4.82     22.02 o 
  -5  -1  18        3.11        2.05     47.98 o 
  -4  -1  18      134.68      132.32     38.36 o 
  -3  -1  18       33.79      103.96     45.17 o 
  -2  -1  18        0.30        6.39     38.67 o 
  -1  -1  18        3.16        2.90      0.92 o 
   0  -1  18       13.56        2.45     27.20 o 
   1  -1  18        5.53       18.73     22.14 o 
   2  -1  18        1.83       10.83     20.51 o 
  -5   0  18        0.13       51.88     51.88 o 
  -4   0  18       26.59       33.65     50.37 o 
  -3   0  18       31.99      104.01     46.18 o 
  -2   0  18      124.31      101.86     39.86 o 
  -1   0  18        6.84       33.80     33.80 o 
   0   0  18       96.99       53.40     20.25 o 
   1   0  18       19.18       17.54      5.38 o 
   2   0  18        0.50       19.27     19.27 o 
  -5   1  18      115.04       89.93     52.24 o 
  -4   1  18       32.27       53.89     53.89 o 
  -3   1  18        0.12       43.11     46.24 o 
  -2   1  18        1.90       40.81     40.81 o 
  -1   1  18       76.35        4.35     35.37 o 
   0   1  18       12.36       14.27     20.34 o 
   1   1  18       13.80        3.27     25.20 o 
   2   1  18       28.48       11.14     20.61 o 
  -5   2  18        2.27       52.60     52.60 o 
  -4   2  18       96.05       96.73     49.60 o 
  -3   2  18       41.90       71.49     46.59 o 
  -2   2  18       23.97       27.53      8.77 o 
  -1   2  18       56.12       35.68     33.86 o 
   0   2  18        0.94       19.06     20.43 o 
   1   2  18       38.86       79.36     24.48 o 
  -4   3  18        0.59        2.10     48.72 o 
  -3   3  18       77.14       86.22     44.59 o 
  -2   3  18      111.33       55.34     37.80 o 
  -1   3  18        6.15       39.33     30.71 o 
   0   3  18       53.30       83.23     18.83 o 
  -3   4  18       13.01       93.17     38.60 o 
  -2   4  18        0.28       22.85     33.10 o 
  -1   4  18       26.11       61.03     27.46 o 
  -3  -3  19       68.43       22.71     34.59 o 
  -2  -3  19        1.46        1.60      0.48 o 
  -1  -3  19        2.84       25.72     29.43 o 
   0  -3  19        1.38        7.10     18.53 o 
  -4  -2  19       29.36       40.34     40.34 o 
  -3  -2  19       13.16       36.76     36.76 o 
  -2  -2  19       93.00       50.48     30.75 o 
  -1  -2  19       19.66       27.33     27.33 o 
   0  -2  19        8.41       16.60     18.78 o 
  -4  -1  19       34.90       98.75     41.33 o 
  -3  -1  19       29.06        6.45     39.05 o 
  -2  -1  19       13.52       33.93     33.93 o 
  -1  -1  19       46.49       35.87     27.50 o 
   0  -1  19       87.75       52.60     15.31 o 
  -4   0  19       54.03       32.62     43.55 o 
  -3   0  19       80.18       53.43     40.77 o 
  -2   0  19        3.62       35.43     35.43 o 
  -1   0  19        1.35       13.40     29.42 o 
   0   0  19        0.01       25.90     44.11 o 
  -4   1  19       36.37       42.95     42.95 o 
  -3   1  19       17.02       40.91     40.91 o 
  -2   1  19      197.06      130.00     36.15 o 
  -1   1  19        6.90       70.44     28.22 o 
   0   1  19       23.79       28.12     66.05 o 
  -3   2  19        8.43       13.12     39.67 o 
  -2   2  19        0.57       66.56     32.18 o 
  -1   2  19       21.25       24.03     27.73 o 
                                                 
